# Supplementary material for: Electrospray Ionization Efficiency Predictions and Analytical Standard Free Quantification for SFC/ESI/HRMS
Source: J Am Soc Mass Spectrom. 2023 Jun 26;34(7):1511–8. doi: 10.1021/jasms.3c00156 (PMC10326909; doi:10.1021/jasms.3c00156)
Supplement: Supplementary file 1 — js3c00156_si_001.xlsx [file js3c00156_si_001.xlsx]

## Sheet: S-1
Supporting Information
Electrospray Ionization Efficiency Predictions and analytical standard free quantification for SFC/ESI/HRMS
Stefan Bieber,a Thomas Letzel,a Anneli Kruveb,c*
aAFIN-TS GmbH (Analytisches Forschungsinstitut für Non-Target Screening), Am Mittleren Moos 48, 86167, Augsburg, Germany
bDepartment of Materials and Environmental Chemistry, Stockholm University, Svante Arrhenius Väg 16, 10691, Stockholm, Sweden
cDepartment of Environmental Science, Stockholm University, Svante Arrhenius Väg 16, 10691, Stockholm, Sweden
* anneli.kruve@su.se

## Sheet: S-2
Table S1 The analytes alongside retention time, isotope corrected signals, concentrations (M) and predicted concentrations with two models.
compound	SMILES	InChI	InChI key	cas	elemental_formula	logP	RT_min	Signal_IC	c_M	c_pred_Lcmodel	c_pred_SFCmodel
Betaine	C[N+](C)(C)CC(O)=O	InChI=1S/C5H11NO2/c1-6(2,3)4-5(7)8/h4H2,1-3H3/p+1	KWIUHFFTVRNATP-UHFFFAOYSA-O	107-43-7	C5H12NO2	-4.49	4.98	9936717405	8.75e-08	9.74e-06	3.81e-07
Betaine	C[N+](C)(C)CC(O)=O	InChI=1S/C5H11NO2/c1-6(2,3)4-5(7)8/h4H2,1-3H3/p+1	KWIUHFFTVRNATP-UHFFFAOYSA-O	107-43-7	C5H12NO2	-4.49	4.97	4770480854	3.5e-08	4.68e-06	1.83e-07
Betaine	C[N+](C)(C)CC(O)=O	InChI=1S/C5H11NO2/c1-6(2,3)4-5(7)8/h4H2,1-3H3/p+1	KWIUHFFTVRNATP-UHFFFAOYSA-O	107-43-7	C5H12NO2	-4.49	4.95	2632932348	1.75e-08	2.58e-06	1.01e-07
Acetylcholine	CC(=O)OCC[N+](C)(C)C	InChI=1S/C7H16NO2/c1-7(9)10-6-5-8(2,3)4/h5-6H2,1-4H3/q+1	OIPILFWXSMYKGL-UHFFFAOYSA-N	51-84-3	C7H16NO2	-3.9	5.8	74698605037	3.5e-07	2.16e-06	4.43e-07
Acetylcholine	CC(=O)OCC[N+](C)(C)C	InChI=1S/C7H16NO2/c1-7(9)10-6-5-8(2,3)4/h5-6H2,1-4H3/q+1	OIPILFWXSMYKGL-UHFFFAOYSA-N	51-84-3	C7H16NO2	-3.9	5.78	37788811706	1.75e-07	1.09e-06	2.24e-07
Acetylcholine	CC(=O)OCC[N+](C)(C)C	InChI=1S/C7H16NO2/c1-7(9)10-6-5-8(2,3)4/h5-6H2,1-4H3/q+1	OIPILFWXSMYKGL-UHFFFAOYSA-N	51-84-3	C7H16NO2	-3.9	5.78	21033232654	8.75e-08	6.08e-07	1.25e-07
Acetylcholine	CC(=O)OCC[N+](C)(C)C	InChI=1S/C7H16NO2/c1-7(9)10-6-5-8(2,3)4/h5-6H2,1-4H3/q+1	OIPILFWXSMYKGL-UHFFFAOYSA-N	51-84-3	C7H16NO2	-3.9	5.75	6919549305	3.5e-08	2e-07	4.1e-08
Acetylcholine	CC(=O)OCC[N+](C)(C)C	InChI=1S/C7H16NO2/c1-7(9)10-6-5-8(2,3)4/h5-6H2,1-4H3/q+1	OIPILFWXSMYKGL-UHFFFAOYSA-N	51-84-3	C7H16NO2	-3.9	5.73	3842145775	1.75e-08	1.11e-07	2.28e-08
Chlormequate	C[N+](C)(C)CCCl	InChI=1S/C5H13ClN/c1-7(2,3)5-4-6/h4-5H2,1-3H3/q+1	JUZXDNPBRPUIOR-UHFFFAOYSA-N	7003-89-6	C5H13ClN	-3.31	6.05	64681351565	3.5e-07	4.2e-07	6.94e-07
Chlormequate	C[N+](C)(C)CCCl	InChI=1S/C5H13ClN/c1-7(2,3)5-4-6/h4-5H2,1-3H3/q+1	JUZXDNPBRPUIOR-UHFFFAOYSA-N	7003-89-6	C5H13ClN	-3.31	6.03	30720010490	1.75e-07	1.99e-07	3.29e-07
Chlormequate	C[N+](C)(C)CCCl	InChI=1S/C5H13ClN/c1-7(2,3)5-4-6/h4-5H2,1-3H3/q+1	JUZXDNPBRPUIOR-UHFFFAOYSA-N	7003-89-6	C5H13ClN	-3.31	6.02	17046697035	8.75e-08	1.11e-07	1.83e-07
Chlormequate	C[N+](C)(C)CCCl	InChI=1S/C5H13ClN/c1-7(2,3)5-4-6/h4-5H2,1-3H3/q+1	JUZXDNPBRPUIOR-UHFFFAOYSA-N	7003-89-6	C5H13ClN	-3.31	5.98	4403337400	3.5e-08	2.86e-08	4.72e-08
Chlormequate	C[N+](C)(C)CCCl	InChI=1S/C5H13ClN/c1-7(2,3)5-4-6/h4-5H2,1-3H3/q+1	JUZXDNPBRPUIOR-UHFFFAOYSA-N	7003-89-6	C5H13ClN	-3.31	5.97	2704878123	1.75e-08	1.76e-08	2.9e-08
Methyl scopolamine	C[N+]1(C)[C@H]2CC(C[C@H]1[C@@H]1O[C@H]21)OC(=O)C(CO)c1ccccc1	InChI=1S/C18H24NO4/c1-19(2)14-8-12(9-15(19)17-16(14)23-17)22-18(21)13(10-20)11-6-4-3-5-7-11/h3-7,12-17,20H,8-10H2,1-2H3/q+1/t12?,13?,14-,15-,16-,17+/m0/s1	LZCOQTDXKCNBEE-JNUAFUKGSA-N	155-41-9	C18H24NO4	-3.27	6.93	65536868162	8.75e-08	1.6e-08	4.66e-07
Methyl scopolamine	C[N+]1(C)[C@H]2CC(C[C@H]1[C@@H]1O[C@H]21)OC(=O)C(CO)c1ccccc1	InChI=1S/C18H24NO4/c1-19(2)14-8-12(9-15(19)17-16(14)23-17)22-18(21)13(10-20)11-6-4-3-5-7-11/h3-7,12-17,20H,8-10H2,1-2H3/q+1/t12?,13?,14-,15-,16-,17+/m0/s1	LZCOQTDXKCNBEE-JNUAFUKGSA-N	155-41-9	C18H24NO4	-3.27	6.93	29074313169	3.5e-08	7.11e-09	2.07e-07
Methyl scopolamine	C[N+]1(C)[C@H]2CC(C[C@H]1[C@@H]1O[C@H]21)OC(=O)C(CO)c1ccccc1	InChI=1S/C18H24NO4/c1-19(2)14-8-12(9-15(19)17-16(14)23-17)22-18(21)13(10-20)11-6-4-3-5-7-11/h3-7,12-17,20H,8-10H2,1-2H3/q+1/t12?,13?,14-,15-,16-,17+/m0/s1	LZCOQTDXKCNBEE-JNUAFUKGSA-N	155-41-9	C18H24NO4	-3.27	6.91	11810565775	1.75e-08	2.89e-09	8.41e-08
[2-(Acryloyloxy)ethyl]trimethylammonium	C[N+](C)(C)CCOC(=O)C=C	InChI=1S/C8H16NO2/c1-5-8(10)11-7-6-9(2,3)4/h5H,1,6-7H2,2-4H3/q+1	AIUAMYPYEUQVEM-UHFFFAOYSA-N	44992-01-0	C8H16NO2	-3.23	5.72	52603061364	8.75e-07	1.86e-06	2.01e-07
[2-(Acryloyloxy)ethyl]trimethylammonium	C[N+](C)(C)CCOC(=O)C=C	InChI=1S/C8H16NO2/c1-5-8(10)11-7-6-9(2,3)4/h5H,1,6-7H2,2-4H3/q+1	AIUAMYPYEUQVEM-UHFFFAOYSA-N	44992-01-0	C8H16NO2	-3.23	5.71	22127127078	3.5e-07	7.83e-07	8.47e-08
[2-(Acryloyloxy)ethyl]trimethylammonium	C[N+](C)(C)CCOC(=O)C=C	InChI=1S/C8H16NO2/c1-5-8(10)11-7-6-9(2,3)4/h5H,1,6-7H2,2-4H3/q+1	AIUAMYPYEUQVEM-UHFFFAOYSA-N	44992-01-0	C8H16NO2	-3.23	5.68	10132769758	1.75e-07	3.59e-07	3.88e-08
[2-(Acryloyloxy)ethyl]trimethylammonium	C[N+](C)(C)CCOC(=O)C=C	InChI=1S/C8H16NO2/c1-5-8(10)11-7-6-9(2,3)4/h5H,1,6-7H2,2-4H3/q+1	AIUAMYPYEUQVEM-UHFFFAOYSA-N	44992-01-0	C8H16NO2	-3.23	5.67	6101588581	8.75e-08	2.16e-07	2.34e-08
[2-(Acryloyloxy)ethyl]trimethylammonium	C[N+](C)(C)CCOC(=O)C=C	InChI=1S/C8H16NO2/c1-5-8(10)11-7-6-9(2,3)4/h5H,1,6-7H2,2-4H3/q+1	AIUAMYPYEUQVEM-UHFFFAOYSA-N	44992-01-0	C8H16NO2	-3.23	5.67	2960370063	3.5e-08	1.05e-07	1.13e-08
Lisinopril	NCCCC[C@H](N[C@@H](CCc1ccccc1)C(O)=O)C(=O)N1CCC[C@H]1C(O)=O	InChI=1S/C21H31N3O5/c22-13-5-4-9-16(19(25)24-14-6-10-18(24)21(28)29)23-17(20(26)27)12-11-15-7-2-1-3-8-15/h1-3,7-8,16-18,23H,4-6,9-14,22H2,(H,26,27)(H,28,29)/t16-,17-,18-/m0/s1	RLAWWYSOJDYHDC-BZSNNMDCSA-N	76547-98-3	C21H31N3O5	-2.9	3.11	3846885992	2.44e-07	7.18e-09	3.67e-08
Lisinopril	NCCCC[C@H](N[C@@H](CCc1ccccc1)C(O)=O)C(=O)N1CCC[C@H]1C(O)=O	InChI=1S/C21H31N3O5/c22-13-5-4-9-16(19(25)24-14-6-10-18(24)21(28)29)23-17(20(26)27)12-11-15-7-2-1-3-8-15/h1-3,7-8,16-18,23H,4-6,9-14,22H2,(H,26,27)(H,28,29)/t16-,17-,18-/m0/s1	RLAWWYSOJDYHDC-BZSNNMDCSA-N	76547-98-3	C21H31N3O5	-2.9	3.1	1744037560	1.22e-07	3.25e-09	1.66e-08
Lisinopril	NCCCC[C@H](N[C@@H](CCc1ccccc1)C(O)=O)C(=O)N1CCC[C@H]1C(O)=O	InChI=1S/C21H31N3O5/c22-13-5-4-9-16(19(25)24-14-6-10-18(24)21(28)29)23-17(20(26)27)12-11-15-7-2-1-3-8-15/h1-3,7-8,16-18,23H,4-6,9-14,22H2,(H,26,27)(H,28,29)/t16-,17-,18-/m0/s1	RLAWWYSOJDYHDC-BZSNNMDCSA-N	76547-98-3	C21H31N3O5	-2.9	3.1	1152663180	6.1e-08	2.15e-09	1.1e-08
Lisinopril	NCCCC[C@H](N[C@@H](CCc1ccccc1)C(O)=O)C(=O)N1CCC[C@H]1C(O)=O	InChI=1S/C21H31N3O5/c22-13-5-4-9-16(19(25)24-14-6-10-18(24)21(28)29)23-17(20(26)27)12-11-15-7-2-1-3-8-15/h1-3,7-8,16-18,23H,4-6,9-14,22H2,(H,26,27)(H,28,29)/t16-,17-,18-/m0/s1	RLAWWYSOJDYHDC-BZSNNMDCSA-N	76547-98-3	C21H31N3O5	-2.9	3.09	3.41716e+08	2.44e-08	6.38e-10	3.26e-09
Lisinopril	NCCCC[C@H](N[C@@H](CCc1ccccc1)C(O)=O)C(=O)N1CCC[C@H]1C(O)=O	InChI=1S/C21H31N3O5/c22-13-5-4-9-16(19(25)24-14-6-10-18(24)21(28)29)23-17(20(26)27)12-11-15-7-2-1-3-8-15/h1-3,7-8,16-18,23H,4-6,9-14,22H2,(H,26,27)(H,28,29)/t16-,17-,18-/m0/s1	RLAWWYSOJDYHDC-BZSNNMDCSA-N	76547-98-3	C21H31N3O5	-2.9	3.07	9.39872e+07	1.22e-08	1.75e-10	8.96e-10
N?-Acetyl-L-lysine	CC(=O)NCCCCC(N)C(O)=O	InChI=1S/C8H16N2O3/c1-6(11)10-5-3-2-4-7(9)8(12)13/h7H,2-5,9H2,1H3,(H,10,11)(H,12,13)	DTERQYGMUDWYAZ-UHFFFAOYSA-N	692-04-6	C8H16N2O3	-2.8	6.19	16177049500	1.75e-06	2.93e-06	7.78e-07
N?-Acetyl-L-lysine	CC(=O)NCCCCC(N)C(O)=O	InChI=1S/C8H16N2O3/c1-6(11)10-5-3-2-4-7(9)8(12)13/h7H,2-5,9H2,1H3,(H,10,11)(H,12,13)	DTERQYGMUDWYAZ-UHFFFAOYSA-N	692-04-6	C8H16N2O3	-2.8	6.19	8125119637	8.75e-07	1.47e-06	3.91e-07
N?-Acetyl-L-lysine	CC(=O)NCCCCC(N)C(O)=O	InChI=1S/C8H16N2O3/c1-6(11)10-5-3-2-4-7(9)8(12)13/h7H,2-5,9H2,1H3,(H,10,11)(H,12,13)	DTERQYGMUDWYAZ-UHFFFAOYSA-N	692-04-6	C8H16N2O3	-2.8	6.18	3124997935	3.5e-07	5.67e-07	1.5e-07
Miglitol	OCCN1C[C@H](O)[C@@H](O)[C@H](O)[C@H]1CO	InChI=1S/C8H17NO5/c10-2-1-9-3-6(12)8(14)7(13)5(9)4-11/h5-8,10-14H,1-4H2/t5-,6+,7-,8-/m1/s1	IBAQFPQHRJAVAV-ULAWRXDQSA-N	72432-03-2	C8H17NO5	-2.6	5.9	25520138918	1.75e-06	5.03e-05	1.36e-06
Miglitol	OCCN1C[C@H](O)[C@@H](O)[C@H](O)[C@H]1CO	InChI=1S/C8H17NO5/c10-2-1-9-3-6(12)8(14)7(13)5(9)4-11/h5-8,10-14H,1-4H2/t5-,6+,7-,8-/m1/s1	IBAQFPQHRJAVAV-ULAWRXDQSA-N	72432-03-2	C8H17NO5	-2.6	5.9	12389609496	8.75e-07	2.44e-05	6.61e-07
Miglitol	OCCN1C[C@H](O)[C@@H](O)[C@H](O)[C@H]1CO	InChI=1S/C8H17NO5/c10-2-1-9-3-6(12)8(14)7(13)5(9)4-11/h5-8,10-14H,1-4H2/t5-,6+,7-,8-/m1/s1	IBAQFPQHRJAVAV-ULAWRXDQSA-N	72432-03-2	C8H17NO5	-2.6	5.91	4673045881	3.5e-07	9.21e-06	2.49e-07
Miglitol	OCCN1C[C@H](O)[C@@H](O)[C@H](O)[C@H]1CO	InChI=1S/C8H17NO5/c10-2-1-9-3-6(12)8(14)7(13)5(9)4-11/h5-8,10-14H,1-4H2/t5-,6+,7-,8-/m1/s1	IBAQFPQHRJAVAV-ULAWRXDQSA-N	72432-03-2	C8H17NO5	-2.6	5.93	1928045969	1.75e-07	3.8e-06	1.03e-07
Miglitol	OCCN1C[C@H](O)[C@@H](O)[C@H](O)[C@H]1CO	InChI=1S/C8H17NO5/c10-2-1-9-3-6(12)8(14)7(13)5(9)4-11/h5-8,10-14H,1-4H2/t5-,6+,7-,8-/m1/s1	IBAQFPQHRJAVAV-ULAWRXDQSA-N	72432-03-2	C8H17NO5	-2.6	5.92	8.78299e+08	8.75e-08	1.73e-06	4.69e-08
Miglitol	OCCN1C[C@H](O)[C@@H](O)[C@H](O)[C@H]1CO	InChI=1S/C8H17NO5/c10-2-1-9-3-6(12)8(14)7(13)5(9)4-11/h5-8,10-14H,1-4H2/t5-,6+,7-,8-/m1/s1	IBAQFPQHRJAVAV-ULAWRXDQSA-N	72432-03-2	C8H17NO5	-2.6	5.94	1.99265e+08	3.5e-08	3.93e-07	1.06e-08
Ritalinic acid	OC(=O)C(C1CCCCN1)c1ccccc1	InChI=1S/C13H17NO2/c15-13(16)12(10-6-2-1-3-7-10)11-8-4-5-9-14-11/h1-3,6-7,11-12,14H,4-5,8-9H2,(H,15,16)	INGSNVSERUZOAK-UHFFFAOYSA-N	19395-41-6	C13H17NO2	-2.4	5.2	220000000000	1.75e-06	3.09e-06	3.86e-06
Ritalinic acid	OC(=O)C(C1CCCCN1)c1ccccc1	InChI=1S/C13H17NO2/c15-13(16)12(10-6-2-1-3-7-10)11-8-4-5-9-14-11/h1-3,6-7,11-12,14H,4-5,8-9H2,(H,15,16)	INGSNVSERUZOAK-UHFFFAOYSA-N	19395-41-6	C13H17NO2	-2.4	5.19	102000000000	8.75e-07	1.43e-06	1.79e-06
Ritalinic acid	OC(=O)C(C1CCCCN1)c1ccccc1	InChI=1S/C13H17NO2/c15-13(16)12(10-6-2-1-3-7-10)11-8-4-5-9-14-11/h1-3,6-7,11-12,14H,4-5,8-9H2,(H,15,16)	INGSNVSERUZOAK-UHFFFAOYSA-N	19395-41-6	C13H17NO2	-2.4	5.18	45911086308	3.5e-07	6.44e-07	8.06e-07
Ritalinic acid	OC(=O)C(C1CCCCN1)c1ccccc1	InChI=1S/C13H17NO2/c15-13(16)12(10-6-2-1-3-7-10)11-8-4-5-9-14-11/h1-3,6-7,11-12,14H,4-5,8-9H2,(H,15,16)	INGSNVSERUZOAK-UHFFFAOYSA-N	19395-41-6	C13H17NO2	-2.4	5.18	19684310852	1.75e-07	2.76e-07	3.45e-07
Ritalinic acid	OC(=O)C(C1CCCCN1)c1ccccc1	InChI=1S/C13H17NO2/c15-13(16)12(10-6-2-1-3-7-10)11-8-4-5-9-14-11/h1-3,6-7,11-12,14H,4-5,8-9H2,(H,15,16)	INGSNVSERUZOAK-UHFFFAOYSA-N	19395-41-6	C13H17NO2	-2.4	5.17	10813275132	8.75e-08	1.52e-07	1.9e-07
Ritalinic acid	OC(=O)C(C1CCCCN1)c1ccccc1	InChI=1S/C13H17NO2/c15-13(16)12(10-6-2-1-3-7-10)11-8-4-5-9-14-11/h1-3,6-7,11-12,14H,4-5,8-9H2,(H,15,16)	INGSNVSERUZOAK-UHFFFAOYSA-N	19395-41-6	C13H17NO2	-2.4	5.15	4425479307	3.5e-08	6.21e-08	7.77e-08
L-Tyrosine	N[C@@H](Cc1ccc(O)cc1)C(O)=O	InChI=1S/C9H11NO3/c10-8(9(12)13)5-6-1-3-7(11)4-2-6/h1-4,8,11H,5,10H2,(H,12,13)/t8-/m0/s1	OUYCCCASQSFEME-QMMMGPOBSA-N	60-18-4	C9H11NO3	-2.3	3.29	744138940	2.44e-07	9.95e-08	1.9e-07
L-Tyrosine	N[C@@H](Cc1ccc(O)cc1)C(O)=O	InChI=1S/C9H11NO3/c10-8(9(12)13)5-6-1-3-7(11)4-2-6/h1-4,8,11H,5,10H2,(H,12,13)/t8-/m0/s1	OUYCCCASQSFEME-QMMMGPOBSA-N	60-18-4	C9H11NO3	-2.3	3.27	3.25291e+08	1.22e-07	4.35e-08	8.28e-08
L-Tyrosine	N[C@@H](Cc1ccc(O)cc1)C(O)=O	InChI=1S/C9H11NO3/c10-8(9(12)13)5-6-1-3-7(11)4-2-6/h1-4,8,11H,5,10H2,(H,12,13)/t8-/m0/s1	OUYCCCASQSFEME-QMMMGPOBSA-N	60-18-4	C9H11NO3	-2.3	3.28	1.57262e+08	6.1e-08	2.1e-08	4e-08
Iopromide	CN(CC(CO)O)C(=O)C1=C(C(=C(C(=C1I)C(=O)NCC(CO)O)I)NC(=O)COC)I	InChI=1S/C18H24I3N3O8/c1-24(4-9(28)6-26)18(31)12-13(19)11(17(30)22-3-8(27)5-25)14(20)16(15(12)21)23-10(29)7-32-2/h8-9,25-28H,3-7H2,1-2H3,(H,22,30)(H,23,29)	DGAIEPBNLOQYER-UHFFFAOYSA-N	73334-07-3	C18H24I3N3O8	-2.11	7.27	1545609691	1.22e-06	2.16e-08	9.11e-08
Iopromide	CN(CC(CO)O)C(=O)C1=C(C(=C(C(=C1I)C(=O)NCC(CO)O)I)NC(=O)COC)I	InChI=1S/C18H24I3N3O8/c1-24(4-9(28)6-26)18(31)12-13(19)11(17(30)22-3-8(27)5-25)14(20)16(15(12)21)23-10(29)7-32-2/h8-9,25-28H,3-7H2,1-2H3,(H,22,30)(H,23,29)	DGAIEPBNLOQYER-UHFFFAOYSA-N	73334-07-3	C18H24I3N3O8	-2.11	7.28	725199653	6.1e-07	1.01e-08	4.27e-08
Tranexamic acid	NCC1CCC(CC1)C(O)=O	InChI=1S/C8H15NO2/c9-5-6-1-3-7(4-2-6)8(10)11/h6-7H,1-5,9H2,(H,10,11)	GYDJEQRTZSCIOI-UHFFFAOYSA-N	1197-18-8	C8H15NO2	-2	5.72	52597558342	8.75e-07	4.15e-05	1.49e-06
Tranexamic acid	NCC1CCC(CC1)C(O)=O	InChI=1S/C8H15NO2/c9-5-6-1-3-7(4-2-6)8(10)11/h6-7H,1-5,9H2,(H,10,11)	GYDJEQRTZSCIOI-UHFFFAOYSA-N	1197-18-8	C8H15NO2	-2	5.71	22124812269	3.5e-07	1.75e-05	6.27e-07
Tranexamic acid	NCC1CCC(CC1)C(O)=O	InChI=1S/C8H15NO2/c9-5-6-1-3-7(4-2-6)8(10)11/h6-7H,1-5,9H2,(H,10,11)	GYDJEQRTZSCIOI-UHFFFAOYSA-N	1197-18-8	C8H15NO2	-2	5.68	10131709727	1.75e-07	8e-06	2.87e-07
Tranexamic acid	NCC1CCC(CC1)C(O)=O	InChI=1S/C8H15NO2/c9-5-6-1-3-7(4-2-6)8(10)11/h6-7H,1-5,9H2,(H,10,11)	GYDJEQRTZSCIOI-UHFFFAOYSA-N	1197-18-8	C8H15NO2	-2	5.67	6100950269	8.75e-08	4.82e-06	1.73e-07
Tranexamic acid	NCC1CCC(CC1)C(O)=O	InChI=1S/C8H15NO2/c9-5-6-1-3-7(4-2-6)8(10)11/h6-7H,1-5,9H2,(H,10,11)	GYDJEQRTZSCIOI-UHFFFAOYSA-N	1197-18-8	C8H15NO2	-2	5.67	3364494782	3.5e-08	2.66e-06	9.54e-08
Famotidin	NC(N)=Nc1nc(CSCCC(N)=NS(N)(=O)=O)cs1	InChI=1S/C8H15N7O2S3/c9-6(15-20(12,16)17)1-2-18-3-5-4-19-8(13-5)14-7(10)11/h4H,1-3H2,(H2,9,15)(H2,12,16,17)(H4,10,11,13,14)	XUFQPHANEAPEMJ-UHFFFAOYSA-N	76824-35-6	C8H15N7O2S3	-1.95	10.87	65025827673	1.75e-06	4.97e-07	1.89e-06
Famotidin	NC(N)=Nc1nc(CSCCC(N)=NS(N)(=O)=O)cs1	InChI=1S/C8H15N7O2S3/c9-6(15-20(12,16)17)1-2-18-3-5-4-19-8(13-5)14-7(10)11/h4H,1-3H2,(H2,9,15)(H2,12,16,17)(H4,10,11,13,14)	XUFQPHANEAPEMJ-UHFFFAOYSA-N	76824-35-6	C8H15N7O2S3	-1.95	10.88	32897420888	8.75e-07	2.51e-07	9.57e-07
Famotidin	NC(N)=Nc1nc(CSCCC(N)=NS(N)(=O)=O)cs1	InChI=1S/C8H15N7O2S3/c9-6(15-20(12,16)17)1-2-18-3-5-4-19-8(13-5)14-7(10)11/h4H,1-3H2,(H2,9,15)(H2,12,16,17)(H4,10,11,13,14)	XUFQPHANEAPEMJ-UHFFFAOYSA-N	76824-35-6	C8H15N7O2S3	-1.95	10.91	13056464629	3.5e-07	9.97e-08	3.8e-07
Famotidin	NC(N)=Nc1nc(CSCCC(N)=NS(N)(=O)=O)cs1	InChI=1S/C8H15N7O2S3/c9-6(15-20(12,16)17)1-2-18-3-5-4-19-8(13-5)14-7(10)11/h4H,1-3H2,(H2,9,15)(H2,12,16,17)(H4,10,11,13,14)	XUFQPHANEAPEMJ-UHFFFAOYSA-N	76824-35-6	C8H15N7O2S3	-1.95	11.01	5688046200	1.75e-07	4.34e-08	1.66e-07
Famotidin	NC(N)=Nc1nc(CSCCC(N)=NS(N)(=O)=O)cs1	InChI=1S/C8H15N7O2S3/c9-6(15-20(12,16)17)1-2-18-3-5-4-19-8(13-5)14-7(10)11/h4H,1-3H2,(H2,9,15)(H2,12,16,17)(H4,10,11,13,14)	XUFQPHANEAPEMJ-UHFFFAOYSA-N	76824-35-6	C8H15N7O2S3	-1.95	11.05	2139545933	8.75e-08	1.63e-08	6.23e-08
Guanylurea	NC(N)=NC(N)=O	InChI=1S/C2H6N4O/c3-1(4)6-2(5)7/h(H6,3,4,5,6,7)	SQSPRWMERUQXNE-UHFFFAOYSA-N	141-83-3	C2H6N4O	-1.89	5.74	3217258243	1.22e-06	3.36e-06	3.49e-07
Guanylurea	NC(N)=NC(N)=O	InChI=1S/C2H6N4O/c3-1(4)6-2(5)7/h(H6,3,4,5,6,7)	SQSPRWMERUQXNE-UHFFFAOYSA-N	141-83-3	C2H6N4O	-1.89	5.75	1543651915	6.1e-07	1.61e-06	1.67e-07
Guanylurea	NC(N)=NC(N)=O	InChI=1S/C2H6N4O/c3-1(4)6-2(5)7/h(H6,3,4,5,6,7)	SQSPRWMERUQXNE-UHFFFAOYSA-N	141-83-3	C2H6N4O	-1.89	5.73	657960308	2.44e-07	6.88e-07	7.13e-08
Triethanolamine	OCCN(CCO)CCO	InChI=1S/C6H15NO3/c8-4-1-7(2-5-9)3-6-10/h8-10H,1-6H2	GSEJCLTVZPLZKY-UHFFFAOYSA-N	102-71-6	C6H15NO3	-1.88	4.55	30313662196	3.5e-07	1.78e-06	1.64e-07
Triethanolamine	OCCN(CCO)CCO	InChI=1S/C6H15NO3/c8-4-1-7(2-5-9)3-6-10/h8-10H,1-6H2	GSEJCLTVZPLZKY-UHFFFAOYSA-N	102-71-6	C6H15NO3	-1.88	4.6	15331000255	1.75e-07	9.02e-07	8.3e-08
Triethanolamine	OCCN(CCO)CCO	InChI=1S/C6H15NO3/c8-4-1-7(2-5-9)3-6-10/h8-10H,1-6H2	GSEJCLTVZPLZKY-UHFFFAOYSA-N	102-71-6	C6H15NO3	-1.88	4.56	7683622383	8.75e-08	4.52e-07	4.16e-08
Triethanolamine	OCCN(CCO)CCO	InChI=1S/C6H15NO3/c8-4-1-7(2-5-9)3-6-10/h8-10H,1-6H2	GSEJCLTVZPLZKY-UHFFFAOYSA-N	102-71-6	C6H15NO3	-1.88	4.57	3107657234	3.5e-08	1.83e-07	1.68e-08
Triethanolamine	OCCN(CCO)CCO	InChI=1S/C6H15NO3/c8-4-1-7(2-5-9)3-6-10/h8-10H,1-6H2	GSEJCLTVZPLZKY-UHFFFAOYSA-N	102-71-6	C6H15NO3	-1.88	4.57	1546191025	1.75e-08	9.1e-08	8.37e-09
L-Hydroxyprolin	C1C(CNC1C(=O)O)O	InChI=1S/C5H9NO3/c7-3-1-4(5(8)9)6-2-3/h3-4,6-7H,1-2H2,(H,8,9)	PMMYEEVYMWASQN-UHFFFAOYSA-N	18610-59-8	C5H9NO3	-1.86	3.13	1738801034	6.1e-07	2.46e-05	3.11e-07
L-Hydroxyprolin	C1C(CNC1C(=O)O)O	InChI=1S/C5H9NO3/c7-3-1-4(5(8)9)6-2-3/h3-4,6-7H,1-2H2,(H,8,9)	PMMYEEVYMWASQN-UHFFFAOYSA-N	18610-59-8	C5H9NO3	-1.86	3.12	7.48254e+08	2.44e-07	1.06e-05	1.34e-07
L-Hydroxyprolin	C1C(CNC1C(=O)O)O	InChI=1S/C5H9NO3/c7-3-1-4(5(8)9)6-2-3/h3-4,6-7H,1-2H2,(H,8,9)	PMMYEEVYMWASQN-UHFFFAOYSA-N	18610-59-8	C5H9NO3	-1.86	3.11	3.36658e+08	1.22e-07	4.77e-06	6.02e-08
Cytosine	Nc1ccnc(=O)[nH]1	InChI=1S/C4H5N3O/c5-3-1-2-6-4(8)7-3/h1-2H,(H3,5,6,7,8)	OPTASPLRGRRNAP-UHFFFAOYSA-N	71-30-7	C4H5N3O	-1.7	5.37	5341726550	1.75e-06	3.24e-06	6.56e-07
Cytosine	Nc1ccnc(=O)[nH]1	InChI=1S/C4H5N3O/c5-3-1-2-6-4(8)7-3/h1-2H,(H3,5,6,7,8)	OPTASPLRGRRNAP-UHFFFAOYSA-N	71-30-7	C4H5N3O	-1.7	5.37	2809147890	8.75e-07	1.7e-06	3.45e-07
Cytosine	Nc1ccnc(=O)[nH]1	InChI=1S/C4H5N3O/c5-3-1-2-6-4(8)7-3/h1-2H,(H3,5,6,7,8)	OPTASPLRGRRNAP-UHFFFAOYSA-N	71-30-7	C4H5N3O	-1.7	5.37	983369810	3.5e-07	5.96e-07	1.21e-07
Dacarbazine	CN(C)N\N=C1\N=CN=C1C(N)=O	InChI=1S/C6H10N6O/c1-12(2)11-10-6-4(5(7)13)8-3-9-6/h3,11H,1-2H3,(H2,7,13)/b10-6+	OMJKFYKNWZZKTK-UXBLZVDNSA-N	4342-03-04	C6H10N6O	-1.69	4.09	913588103	1.75e-07	2.37e-07	1.37e-08
Dacarbazine	CN(C)N\N=C1\N=CN=C1C(N)=O	InChI=1S/C6H10N6O/c1-12(2)11-10-6-4(5(7)13)8-3-9-6/h3,11H,1-2H3,(H2,7,13)/b10-6+	OMJKFYKNWZZKTK-UXBLZVDNSA-N	4342-03-04	C6H10N6O	-1.69	4.09	214101651	8.75e-08	5.56e-08	3.21e-09
Trans-1-acetyl-4-hydroxy-L-prolin	CC(=O)N1C[C@@H](O)C[C@H]1C(O)=O	InChI=1S/C7H11NO4/c1-4(9)8-3-5(10)2-6(8)7(11)12/h5-6,10H,2-3H2,1H3,(H,11,12)/t5-,6-/m0/s1	BAPRUDZDYCKSOQ-WDSKDSINSA-N	33996-33-7	C7H11NO4	-1.63	5.77	11180585651	1.75e-06	1.44e-05	1.8e-06
Trans-1-acetyl-4-hydroxy-L-prolin	CC(=O)N1C[C@@H](O)C[C@H]1C(O)=O	InChI=1S/C7H11NO4/c1-4(9)8-3-5(10)2-6(8)7(11)12/h5-6,10H,2-3H2,1H3,(H,11,12)/t5-,6-/m0/s1	BAPRUDZDYCKSOQ-WDSKDSINSA-N	33996-33-7	C7H11NO4	-1.63	5.76	5600666722	8.75e-07	7.21e-06	9.02e-07
Trans-1-acetyl-4-hydroxy-L-prolin	CC(=O)N1C[C@@H](O)C[C@H]1C(O)=O	InChI=1S/C7H11NO4/c1-4(9)8-3-5(10)2-6(8)7(11)12/h5-6,10H,2-3H2,1H3,(H,11,12)/t5-,6-/m0/s1	BAPRUDZDYCKSOQ-WDSKDSINSA-N	33996-33-7	C7H11NO4	-1.63	5.75	2248213521	3.5e-07	2.89e-06	3.62e-07
Trans-1-acetyl-4-hydroxy-L-prolin	CC(=O)N1C[C@@H](O)C[C@H]1C(O)=O	InChI=1S/C7H11NO4/c1-4(9)8-3-5(10)2-6(8)7(11)12/h5-6,10H,2-3H2,1H3,(H,11,12)/t5-,6-/m0/s1	BAPRUDZDYCKSOQ-WDSKDSINSA-N	33996-33-7	C7H11NO4	-1.63	5.71	1.36212e+08	8.75e-08	1.75e-07	2.19e-08
Moroxydine	NC(N)=NC(=N)N1CCOCC1	InChI=1S/C6H13N5O/c7-5(8)10-6(9)11-1-3-12-4-2-11/h1-4H2,(H5,7,8,9,10)	KJHOZAZQWVKILO-UHFFFAOYSA-N	3731-59-7	C6H13N5O	-1.6	6.41	48114337374	2.44e-07	1.07e-06	6.66e-07
Moroxydine	NC(N)=NC(=N)N1CCOCC1	InChI=1S/C6H13N5O/c7-5(8)10-6(9)11-1-3-12-4-2-11/h1-4H2,(H5,7,8,9,10)	KJHOZAZQWVKILO-UHFFFAOYSA-N	3731-59-7	C6H13N5O	-1.6	6.41	23430405015	1.22e-07	5.21e-07	3.24e-07
Moroxydine	NC(N)=NC(=N)N1CCOCC1	InChI=1S/C6H13N5O/c7-5(8)10-6(9)11-1-3-12-4-2-11/h1-4H2,(H5,7,8,9,10)	KJHOZAZQWVKILO-UHFFFAOYSA-N	3731-59-7	C6H13N5O	-1.6	6.41	11826385658	6.1e-08	2.63e-07	1.64e-07
Moroxydine	NC(N)=NC(=N)N1CCOCC1	InChI=1S/C6H13N5O/c7-5(8)10-6(9)11-1-3-12-4-2-11/h1-4H2,(H5,7,8,9,10)	KJHOZAZQWVKILO-UHFFFAOYSA-N	3731-59-7	C6H13N5O	-1.6	6.4	4140065785	2.44e-08	9.2e-08	5.73e-08
Moroxydine	NC(N)=NC(=N)N1CCOCC1	InChI=1S/C6H13N5O/c7-5(8)10-6(9)11-1-3-12-4-2-11/h1-4H2,(H5,7,8,9,10)	KJHOZAZQWVKILO-UHFFFAOYSA-N	3731-59-7	C6H13N5O	-1.6	6.4	1839643707	1.22e-08	4.09e-08	2.55e-08
3-Methylamino-1,2-propanediol	C[NH2+]C[C@H](O)CO	nChI=1S/C4H11NO2/c1-5-2-4(7)3-6/h4-7H,2-3H2,1H3/p+1/t4-/m0/s1	WOMTYMDHLQTCHY-BYPYZUCNSA-O	40137-22-2	C4H12NO2	-1.5	5.29	40624886011	6.1e-07	3.63e-05	1.24e-06
3-Methylamino-1,2-propanediol	C[NH2+]C[C@H](O)CO	nChI=1S/C4H11NO2/c1-5-2-4(7)3-6/h4-7H,2-3H2,1H3/p+1/t4-/m0/s1	WOMTYMDHLQTCHY-BYPYZUCNSA-O	40137-22-2	C4H12NO2	-1.5	5.12	17762760128	2.44e-07	1.59e-05	5.44e-07
3-Methylamino-1,2-propanediol	C[NH2+]C[C@H](O)CO	nChI=1S/C4H11NO2/c1-5-2-4(7)3-6/h4-7H,2-3H2,1H3/p+1/t4-/m0/s1	WOMTYMDHLQTCHY-BYPYZUCNSA-O	40137-22-2	C4H12NO2	-1.5	5.23	7800890348	1.22e-07	6.98e-06	2.39e-07
3-Methylamino-1,2-propanediol	C[NH2+]C[C@H](O)CO	nChI=1S/C4H11NO2/c1-5-2-4(7)3-6/h4-7H,2-3H2,1H3/p+1/t4-/m0/s1	WOMTYMDHLQTCHY-BYPYZUCNSA-O	40137-22-2	C4H12NO2	-1.5	5.18	4135743029	6.1e-08	3.7e-06	1.27e-07
3-Methylamino-1,2-propanediol	C[NH2+]C[C@H](O)CO	nChI=1S/C4H11NO2/c1-5-2-4(7)3-6/h4-7H,2-3H2,1H3/p+1/t4-/m0/s1	WOMTYMDHLQTCHY-BYPYZUCNSA-O	40137-22-2	C4H12NO2	-1.5	5.14	1074558880	2.44e-08	9.61e-07	3.29e-08
3-Methylamino-1,2-propanediol	C[NH2+]C[C@H](O)CO	nChI=1S/C4H11NO2/c1-5-2-4(7)3-6/h4-7H,2-3H2,1H3/p+1/t4-/m0/s1	WOMTYMDHLQTCHY-BYPYZUCNSA-O	40137-22-2	C4H12NO2	-1.5	5.06	8.75085e+08	1.22e-08	7.83e-07	2.68e-08
L-Phenylalanin	NC(Cc1ccccc1)C(O)=O	InChI=1S/C9H11NO2/c10-8(9(11)12)6-7-4-2-1-3-5-7/h1-5,8H,6,10H2,(H,11,12)	COLNVLDHVKWLRT-UHFFFAOYSA-N	150-30-1	C9H11NO2	-1.5	6.63	7721831441	6.1e-07	1.49e-07	1.8e-07
L-Phenylalanin	NC(Cc1ccccc1)C(O)=O	InChI=1S/C9H11NO2/c10-8(9(11)12)6-7-4-2-1-3-5-7/h1-5,8H,6,10H2,(H,11,12)	COLNVLDHVKWLRT-UHFFFAOYSA-N	150-30-1	C9H11NO2	-1.5	6.63	3523386030	2.44e-07	6.8e-08	8.2e-08
L-Phenylalanin	NC(Cc1ccccc1)C(O)=O	InChI=1S/C9H11NO2/c10-8(9(11)12)6-7-4-2-1-3-5-7/h1-5,8H,6,10H2,(H,11,12)	COLNVLDHVKWLRT-UHFFFAOYSA-N	150-30-1	C9H11NO2	-1.5	6.64	1836998365	1.22e-07	3.54e-08	4.28e-08
Riboflavin	Cc1cc2nc3c(nc(=O)[nH]c3=O)n(CC(O)C(O)C(O)CO)c2cc1C	InChI=1S/C17H20N4O6/c1-7-3-9-10(4-8(7)2)21(5-11(23)14(25)12(24)6-22)15-13(18-9)16(26)20-17(27)19-15/h3-4,11-12,14,22-25H,5-6H2,1-2H3,(H,20,26,27)	AUNGANRZJHBGPY-UHFFFAOYSA-N	83-88-5	C17H20N4O6	-1.5	6.68	6184141261	1.75e-06	5.47e-07	7.51e-07
Riboflavin	Cc1cc2nc3c(nc(=O)[nH]c3=O)n(CC(O)C(O)C(O)CO)c2cc1C	InChI=1S/C17H20N4O6/c1-7-3-9-10(4-8(7)2)21(5-11(23)14(25)12(24)6-22)15-13(18-9)16(26)20-17(27)19-15/h3-4,11-12,14,22-25H,5-6H2,1-2H3,(H,20,26,27)	AUNGANRZJHBGPY-UHFFFAOYSA-N	83-88-5	C17H20N4O6	-1.5	6.69	2979776164	8.75e-07	2.63e-07	3.62e-07
Riboflavin	Cc1cc2nc3c(nc(=O)[nH]c3=O)n(CC(O)C(O)C(O)CO)c2cc1C	InChI=1S/C17H20N4O6/c1-7-3-9-10(4-8(7)2)21(5-11(23)14(25)12(24)6-22)15-13(18-9)16(26)20-17(27)19-15/h3-4,11-12,14,22-25H,5-6H2,1-2H3,(H,20,26,27)	AUNGANRZJHBGPY-UHFFFAOYSA-N	83-88-5	C17H20N4O6	-1.5	6.69	1159687656	3.5e-07	1.03e-07	1.41e-07
Riboflavin	Cc1cc2nc3c(nc(=O)[nH]c3=O)n(CC(O)C(O)C(O)CO)c2cc1C	InChI=1S/C17H20N4O6/c1-7-3-9-10(4-8(7)2)21(5-11(23)14(25)12(24)6-22)15-13(18-9)16(26)20-17(27)19-15/h3-4,11-12,14,22-25H,5-6H2,1-2H3,(H,20,26,27)	AUNGANRZJHBGPY-UHFFFAOYSA-N	83-88-5	C17H20N4O6	-1.5	6.69	4.65276e+08	1.75e-07	4.11e-08	5.65e-08
1-[N,N-Bis(2-hydroxyethyl)amino]-2-propanol	CC(O)CN(CCO)CCO	InChI=1S/C7H17NO3/c1-7(11)6-8(2-4-9)3-5-10/h7,9-11H,2-6H2,1H3	ZFECCYLNALETDE-UHFFFAOYSA-N	6712-98-7	C7H17NO3	-1.46	4.23	103000000000	3.5e-07	1.78e-05	5.49e-07
1-[N,N-Bis(2-hydroxyethyl)amino]-2-propanol	CC(O)CN(CCO)CCO	InChI=1S/C7H17NO3/c1-7(11)6-8(2-4-9)3-5-10/h7,9-11H,2-6H2,1H3	ZFECCYLNALETDE-UHFFFAOYSA-N	6712-98-7	C7H17NO3	-1.46	4.24	48541530150	1.75e-07	8.38e-06	2.59e-07
1-[N,N-Bis(2-hydroxyethyl)amino]-2-propanol	CC(O)CN(CCO)CCO	InChI=1S/C7H17NO3/c1-7(11)6-8(2-4-9)3-5-10/h7,9-11H,2-6H2,1H3	ZFECCYLNALETDE-UHFFFAOYSA-N	6712-98-7	C7H17NO3	-1.46	4.25	28325973794	8.75e-08	4.89e-06	1.51e-07
1-[N,N-Bis(2-hydroxyethyl)amino]-2-propanol	CC(O)CN(CCO)CCO	InChI=1S/C7H17NO3/c1-7(11)6-8(2-4-9)3-5-10/h7,9-11H,2-6H2,1H3	ZFECCYLNALETDE-UHFFFAOYSA-N	6712-98-7	C7H17NO3	-1.46	4.26	10993212129	3.5e-08	1.9e-06	5.86e-08
1-[N,N-Bis(2-hydroxyethyl)amino]-2-propanol	CC(O)CN(CCO)CCO	InChI=1S/C7H17NO3/c1-7(11)6-8(2-4-9)3-5-10/h7,9-11H,2-6H2,1H3	ZFECCYLNALETDE-UHFFFAOYSA-N	6712-98-7	C7H17NO3	-1.46	4.28	5084757653	1.75e-08	8.78e-07	2.71e-08
Melamine	Nc1nc(N)nc(N)n1	InChI=1S/C3H6N6/c4-1-7-2(5)9-3(6)8-1/h(H6,4,5,6,7,8,9)	JDSHMPZPIAZGSV-UHFFFAOYSA-N	108-78-1	C3H6N6	-1.4	4.16	4440252154	2.44e-07	3.19e-07	8.3e-08
Melamine	Nc1nc(N)nc(N)n1	InChI=1S/C3H6N6/c4-1-7-2(5)9-3(6)8-1/h(H6,4,5,6,7,8,9)	JDSHMPZPIAZGSV-UHFFFAOYSA-N	108-78-1	C3H6N6	-1.4	4.16	2071640789	1.22e-07	1.49e-07	3.87e-08
Melamine	Nc1nc(N)nc(N)n1	InChI=1S/C3H6N6/c4-1-7-2(5)9-3(6)8-1/h(H6,4,5,6,7,8,9)	JDSHMPZPIAZGSV-UHFFFAOYSA-N	108-78-1	C3H6N6	-1.4	4.16	1262762711	6.1e-08	9.06e-08	2.36e-08
Melamine	Nc1nc(N)nc(N)n1	InChI=1S/C3H6N6/c4-1-7-2(5)9-3(6)8-1/h(H6,4,5,6,7,8,9)	JDSHMPZPIAZGSV-UHFFFAOYSA-N	108-78-1	C3H6N6	-1.4	4.16	4.48625e+08	2.44e-08	3.22e-08	8.39e-09
2,4-Diamino-6-(hydroxymethyl)pteridine	Nc1nc(N)c2nc(CO)cnc2n1	InChI=1S/C7H8N6O/c8-5-4-6(13-7(9)12-5)10-1-3(2-14)11-4/h1,14H,2H2,(H4,8,9,10,12,13)	CYNARAWTVHQHDI-UHFFFAOYSA-N	945-24-4	C7H8N6O	-1.37	5	35437013035	8.75e-07	3.1e-06	5.92e-07
2,4-Diamino-6-(hydroxymethyl)pteridine	Nc1nc(N)c2nc(CO)cnc2n1	InChI=1S/C7H8N6O/c8-5-4-6(13-7(9)12-5)10-1-3(2-14)11-4/h1,14H,2H2,(H4,8,9,10,12,13)	CYNARAWTVHQHDI-UHFFFAOYSA-N	945-24-4	C7H8N6O	-1.37	4.99	13723746800	3.5e-07	1.2e-06	2.29e-07
2,4-Diamino-6-(hydroxymethyl)pteridine	Nc1nc(N)c2nc(CO)cnc2n1	InChI=1S/C7H8N6O/c8-5-4-6(13-7(9)12-5)10-1-3(2-14)11-4/h1,14H,2H2,(H4,8,9,10,12,13)	CYNARAWTVHQHDI-UHFFFAOYSA-N	945-24-4	C7H8N6O	-1.37	5	6227896957	1.75e-07	5.45e-07	1.04e-07
2,4-Diamino-6-(hydroxymethyl)pteridine	Nc1nc(N)c2nc(CO)cnc2n1	InChI=1S/C7H8N6O/c8-5-4-6(13-7(9)12-5)10-1-3(2-14)11-4/h1,14H,2H2,(H4,8,9,10,12,13)	CYNARAWTVHQHDI-UHFFFAOYSA-N	945-24-4	C7H8N6O	-1.37	4.99	3732842529	8.75e-08	3.27e-07	6.24e-08
2,4-Diamino-6-(hydroxymethyl)pteridine	Nc1nc(N)c2nc(CO)cnc2n1	InChI=1S/C7H8N6O/c8-5-4-6(13-7(9)12-5)10-1-3(2-14)11-4/h1,14H,2H2,(H4,8,9,10,12,13)	CYNARAWTVHQHDI-UHFFFAOYSA-N	945-24-4	C7H8N6O	-1.37	5	1515144927	3.5e-08	1.33e-07	2.53e-08
2,4-Diamino-6-(hydroxymethyl)pteridine	Nc1nc(N)c2nc(CO)cnc2n1	InChI=1S/C7H8N6O/c8-5-4-6(13-7(9)12-5)10-1-3(2-14)11-4/h1,14H,2H2,(H4,8,9,10,12,13)	CYNARAWTVHQHDI-UHFFFAOYSA-N	945-24-4	C7H8N6O	-1.37	5.01	4.80832e+08	1.75e-08	4.21e-08	8.03e-09
Pregabalin	CC(C)C[C@H](CN)CC(O)=O	InChI=1S/C8H17NO2/c1-6(2)3-7(5-9)4-8(10)11/h6-7H,3-5,9H2,1-2H3,(H,10,11)/t7-/m0/s1	AYXYPKUFHZROOJ-ZETCQYMHSA-N	148553-50-8	C8H17NO2	-1.35	5.08	27485285290	1.75e-06	6.94e-06	7.74e-07
Pregabalin	CC(C)C[C@H](CN)CC(O)=O	InChI=1S/C8H17NO2/c1-6(2)3-7(5-9)4-8(10)11/h6-7H,3-5,9H2,1-2H3,(H,10,11)/t7-/m0/s1	AYXYPKUFHZROOJ-ZETCQYMHSA-N	148553-50-8	C8H17NO2	-1.35	5.09	13834757718	8.75e-07	3.5e-06	3.89e-07
Pregabalin	CC(C)C[C@H](CN)CC(O)=O	InChI=1S/C8H17NO2/c1-6(2)3-7(5-9)4-8(10)11/h6-7H,3-5,9H2,1-2H3,(H,10,11)/t7-/m0/s1	AYXYPKUFHZROOJ-ZETCQYMHSA-N	148553-50-8	C8H17NO2	-1.35	5.08	6302738068	3.5e-07	1.59e-06	1.77e-07
Pregabalin	CC(C)C[C@H](CN)CC(O)=O	InChI=1S/C8H17NO2/c1-6(2)3-7(5-9)4-8(10)11/h6-7H,3-5,9H2,1-2H3,(H,10,11)/t7-/m0/s1	AYXYPKUFHZROOJ-ZETCQYMHSA-N	148553-50-8	C8H17NO2	-1.35	5.07	2715484430	1.75e-07	6.86e-07	7.64e-08
Pregabalin	CC(C)C[C@H](CN)CC(O)=O	InChI=1S/C8H17NO2/c1-6(2)3-7(5-9)4-8(10)11/h6-7H,3-5,9H2,1-2H3,(H,10,11)/t7-/m0/s1	AYXYPKUFHZROOJ-ZETCQYMHSA-N	148553-50-8	C8H17NO2	-1.35	5.07	1717233504	8.75e-08	4.34e-07	4.83e-08
Tetraethylene glycol	OCCOCCOCCOCCO	InChI=1S/C8H18O5/c9-1-3-11-5-7-13-8-6-12-4-2-10/h9-10H,1-8H2	UWHCKJMYHZGTIT-UHFFFAOYSA-N	112-60-7	C8H18O5	-1.35	3.18	111000000000	6.1e-07	2.57e-06	8.05e-07
Tetraethylene glycol	OCCOCCOCCOCCO	InChI=1S/C8H18O5/c9-1-3-11-5-7-13-8-6-12-4-2-10/h9-10H,1-8H2	UWHCKJMYHZGTIT-UHFFFAOYSA-N	112-60-7	C8H18O5	-1.35	3.19	53160209855	2.44e-07	1.23e-06	3.86e-07
Tetraethylene glycol	OCCOCCOCCOCCO	InChI=1S/C8H18O5/c9-1-3-11-5-7-13-8-6-12-4-2-10/h9-10H,1-8H2	UWHCKJMYHZGTIT-UHFFFAOYSA-N	112-60-7	C8H18O5	-1.35	3.15	26784597217	1.22e-07	6.2e-07	1.94e-07
Tetraethylene glycol	OCCOCCOCCOCCO	InChI=1S/C8H18O5/c9-1-3-11-5-7-13-8-6-12-4-2-10/h9-10H,1-8H2	UWHCKJMYHZGTIT-UHFFFAOYSA-N	112-60-7	C8H18O5	-1.35	3.15	20147543793	6.1e-08	4.66e-07	1.46e-07
Tetraethylene glycol	OCCOCCOCCOCCO	InChI=1S/C8H18O5/c9-1-3-11-5-7-13-8-6-12-4-2-10/h9-10H,1-8H2	UWHCKJMYHZGTIT-UHFFFAOYSA-N	112-60-7	C8H18O5	-1.35	3.14	12590231540	2.44e-08	2.91e-07	9.14e-08
Tetraethylene glycol	OCCOCCOCCOCCO	InChI=1S/C8H18O5/c9-1-3-11-5-7-13-8-6-12-4-2-10/h9-10H,1-8H2	UWHCKJMYHZGTIT-UHFFFAOYSA-N	112-60-7	C8H18O5	-1.35	3.11	13754337831	1.22e-08	3.18e-07	9.98e-08
Metformin	CN(C)C(=N)N=C(N)N	InChI=1S/C4H11N5/c1-9(2)4(7)8-3(5)6/h1-2H3,(H5,5,6,7,8)	XZWYZXLIPXDOLR-UHFFFAOYSA-N	657-24-9	C4H11N5	-1.3	6.33	24693307576	2.44e-07	3.02e-08	2.74e-07
Metformin	CN(C)C(=N)N=C(N)N	InChI=1S/C4H11N5/c1-9(2)4(7)8-3(5)6/h1-2H3,(H5,5,6,7,8)	XZWYZXLIPXDOLR-UHFFFAOYSA-N	657-24-9	C4H11N5	-1.3	6.32	11693775164	1.22e-07	1.43e-08	1.3e-07
Metformin	CN(C)C(=N)N=C(N)N	InChI=1S/C4H11N5/c1-9(2)4(7)8-3(5)6/h1-2H3,(H5,5,6,7,8)	XZWYZXLIPXDOLR-UHFFFAOYSA-N	657-24-9	C4H11N5	-1.3	6.32	5925794232	6.1e-08	7.24e-09	6.57e-08
Metformin	CN(C)C(=N)N=C(N)N	InChI=1S/C4H11N5/c1-9(2)4(7)8-3(5)6/h1-2H3,(H5,5,6,7,8)	XZWYZXLIPXDOLR-UHFFFAOYSA-N	657-24-9	C4H11N5	-1.3	6.31	1127330091	2.44e-08	1.38e-09	1.25e-08
N,N?-Trimethyleneurea	O=C1NCCCN1	InChI=1S/C4H8N2O/c7-4-5-2-1-3-6-4/h1-3H2,(H2,5,6,7)	NQPJDJVGBDHCAD-UHFFFAOYSA-N	1852-17-1	C4H8N2O	-1.3	3.28	2414020930	6.1e-08	2.6e-06	7.28e-08
N,N?-Trimethyleneurea	O=C1NCCCN1	InChI=1S/C4H8N2O/c7-4-5-2-1-3-6-4/h1-3H2,(H2,5,6,7)	NQPJDJVGBDHCAD-UHFFFAOYSA-N	1852-17-1	C4H8N2O	-1.3	3.27	9.49356e+08	2.44e-08	1.02e-06	2.86e-08
N,N?-Trimethyleneurea	O=C1NCCCN1	InChI=1S/C4H8N2O/c7-4-5-2-1-3-6-4/h1-3H2,(H2,5,6,7)	NQPJDJVGBDHCAD-UHFFFAOYSA-N	1852-17-1	C4H8N2O	-1.3	3.22	3.09232e+08	1.22e-08	3.33e-07	9.32e-09
Acamprosate	CC(=O)NCCCS(O)(=O)=O	InChI=1S/C5H11NO4S/c1-5(7)6-3-2-4-11(8,9)10/h2-4H2,1H3,(H,6,7)(H,8,9,10)	AFCGFAGUEYAMAO-UHFFFAOYSA-N	77337-76-9	C5H11NO4S	-1.2	6.71	5680617270	1.75e-06	1.94e-05	3.76e-07
Acamprosate	CC(=O)NCCCS(O)(=O)=O	InChI=1S/C5H11NO4S/c1-5(7)6-3-2-4-11(8,9)10/h2-4H2,1H3,(H,6,7)(H,8,9,10)	AFCGFAGUEYAMAO-UHFFFAOYSA-N	77337-76-9	C5H11NO4S	-1.2	6.71	2786631611	8.75e-07	9.52e-06	1.84e-07
Acamprosate	CC(=O)NCCCS(O)(=O)=O	InChI=1S/C5H11NO4S/c1-5(7)6-3-2-4-11(8,9)10/h2-4H2,1H3,(H,6,7)(H,8,9,10)	AFCGFAGUEYAMAO-UHFFFAOYSA-N	77337-76-9	C5H11NO4S	-1.2	6.71	1097461795	3.5e-07	3.75e-06	7.26e-08
Acamprosate	CC(=O)NCCCS(O)(=O)=O	InChI=1S/C5H11NO4S/c1-5(7)6-3-2-4-11(8,9)10/h2-4H2,1H3,(H,6,7)(H,8,9,10)	AFCGFAGUEYAMAO-UHFFFAOYSA-N	77337-76-9	C5H11NO4S	-1.2	6.72	5.42144e+08	1.75e-07	1.85e-06	3.59e-08
Dicyandiamide	NC(N)=NC#N	InChI=1S/C2H4N4/c3-1-6-2(4)5/h(H4,4,5,6)	QGBSISYHAICWAH-UHFFFAOYSA-N	461-58-5	C2H4N4	-1.2	5.57	10613727213	1.75e-06	5.98e-06	1.67e-06
Dicyandiamide	NC(N)=NC#N	InChI=1S/C2H4N4/c3-1-6-2(4)5/h(H4,4,5,6)	QGBSISYHAICWAH-UHFFFAOYSA-N	461-58-5	C2H4N4	-1.2	5.58	5295598539	8.75e-07	2.98e-06	8.34e-07
Dicyandiamide	NC(N)=NC#N	InChI=1S/C2H4N4/c3-1-6-2(4)5/h(H4,4,5,6)	QGBSISYHAICWAH-UHFFFAOYSA-N	461-58-5	C2H4N4	-1.2	5.58	1735649477	3.5e-07	9.77e-07	2.73e-07
Dicyandiamide	NC(N)=NC#N	InChI=1S/C2H4N4/c3-1-6-2(4)5/h(H4,4,5,6)	QGBSISYHAICWAH-UHFFFAOYSA-N	461-58-5	C2H4N4	-1.2	5.58	6.83223e+08	1.75e-07	3.85e-07	1.08e-07
Dicyandiamide	NC(N)=NC#N	InChI=1S/C2H4N4/c3-1-6-2(4)5/h(H4,4,5,6)	QGBSISYHAICWAH-UHFFFAOYSA-N	461-58-5	C2H4N4	-1.2	5.58	3.7277e+08	8.75e-08	2.1e-07	5.87e-08
Dicyandiamide	NC(N)=NC#N	InChI=1S/C2H4N4/c3-1-6-2(4)5/h(H4,4,5,6)	QGBSISYHAICWAH-UHFFFAOYSA-N	461-58-5	C2H4N4	-1.2	5.56	1.07384e+08	3.5e-08	6.05e-08	1.69e-08
4-Pyrimidinol	C1=CN=CNC1=O	InChI=1S/C4H4N2O/c7-4-1-2-5-3-6-4/h1-3H,(H,5,6,7)	YBUMDUBHIJZ-UHFFFAOYSA-N	4562-27-0	C4H4N2O	-1.12	3.28	1038739017	3.5e-08	1.51e-06	1.47e-07
4-Pyrimidinol	C1=CN=CNC1=O	InChI=1S/C4H4N2O/c7-4-1-2-5-3-6-4/h1-3H,(H,5,6,7)	YBUMDUBHIJZ-UHFFFAOYSA-N	4562-27-0	C4H4N2O	-1.12	3.26	3.10909e+08	1.75e-08	4.53e-07	4.4e-08
Adenosine	Nc1ncnc2n(cnc12)C1OC(CO)C(O)C1O	InChI=1S/C10H13N5O4/c11-8-5-9(13-2-12-8)15(3-14-5)10-7(18)6(17)4(1-16)19-10/h2-4,6-7,10,16-18H,1H2,(H2,11,12,13)	OIRDTQYFTABQOQ-UHFFFAOYSA-N	58-61-7	C10H13N5O4	-1.1	4.49	10982393027	8.75e-08	2.52e-06	1.92e-07
Adenosine	Nc1ncnc2n(cnc12)C1OC(CO)C(O)C1O	InChI=1S/C10H13N5O4/c11-8-5-9(13-2-12-8)15(3-14-5)10-7(18)6(17)4(1-16)19-10/h2-4,6-7,10,16-18H,1H2,(H2,11,12,13)	OIRDTQYFTABQOQ-UHFFFAOYSA-N	58-61-7	C10H13N5O4	-1.1	4.48	5105405114	3.5e-08	1.17e-06	8.92e-08
Gabapentin	NCC1(CC(O)=O)CCCCC1	InChI=1S/C9H17NO2/c10-7-9(6-8(11)12)4-2-1-3-5-9/h1-7,10H2,(H,11,12)	UGJMXCAKCUNAIE-UHFFFAOYSA-N	60142-96-3	C9H17NO2	-1.1	5.27	40048307962	1.22e-06	9.83e-06	1.29e-06
Gabapentin	NCC1(CC(O)=O)CCCCC1	InChI=1S/C9H17NO2/c10-7-9(6-8(11)12)4-2-1-3-5-9/h1-7,10H2,(H,11,12)	UGJMXCAKCUNAIE-UHFFFAOYSA-N	60142-96-3	C9H17NO2	-1.1	5.27	17288571263	6.1e-07	4.24e-06	5.55e-07
Gabapentin	NCC1(CC(O)=O)CCCCC1	InChI=1S/C9H17NO2/c10-7-9(6-8(11)12)4-2-1-3-5-9/h1-7,10H2,(H,11,12)	UGJMXCAKCUNAIE-UHFFFAOYSA-N	60142-96-3	C9H17NO2	-1.1	5.27	7277589458	2.44e-07	1.79e-06	2.34e-07
N,N'-Ethylenebisacetamide	CC(=O)NCCNC(C)=O	InChI=1S/C6H12N2O2/c1-5(9)7-3-4-8-6(2)10/h3-4H2,1-2H3,(H,7,9)(H,8,10)	WNYIBZHOMJZDKN-UHFFFAOYSA-N	871-78-3	C6H12N2O2	-1.1	3.4	13603039026	3.5e-07	2.2e-06	8.74e-07
N,N'-Ethylenebisacetamide	CC(=O)NCCNC(C)=O	InChI=1S/C6H12N2O2/c1-5(9)7-3-4-8-6(2)10/h3-4H2,1-2H3,(H,7,9)(H,8,10)	WNYIBZHOMJZDKN-UHFFFAOYSA-N	871-78-3	C6H12N2O2	-1.1	3.37	6833267202	1.75e-07	1.11e-06	4.39e-07
N,N'-Ethylenebisacetamide	CC(=O)NCCNC(C)=O	InChI=1S/C6H12N2O2/c1-5(9)7-3-4-8-6(2)10/h3-4H2,1-2H3,(H,7,9)(H,8,10)	WNYIBZHOMJZDKN-UHFFFAOYSA-N	871-78-3	C6H12N2O2	-1.1	3.37	3532205546	8.75e-08	5.71e-07	2.27e-07
N,N'-Ethylenebisacetamide	CC(=O)NCCNC(C)=O	InChI=1S/C6H12N2O2/c1-5(9)7-3-4-8-6(2)10/h3-4H2,1-2H3,(H,7,9)(H,8,10)	WNYIBZHOMJZDKN-UHFFFAOYSA-N	871-78-3	C6H12N2O2	-1.1	3.36	1538160735	3.5e-08	2.49e-07	9.88e-08
Bisoprolol-M3	CC(C)NCC(O)COc1ccc(cc1)C(O)=O	InChI=1S/C13H19NO4/c1-9(2)14-7-11(15)8-18-12-5-3-10(4-6-12)13(16)17/h3-6,9,11,14-15H,7-8H2,1-2H3,(H,16,17)	WONQRVASZHJNFS-UHFFFAOYSA-N	72570-70-8	C13H19NO4	-1	7.04	56160860483	3.5e-07	1.27e-06	7.56e-07
Bisoprolol-M3	CC(C)NCC(O)COc1ccc(cc1)C(O)=O	InChI=1S/C13H19NO4/c1-9(2)14-7-11(15)8-18-12-5-3-10(4-6-12)13(16)17/h3-6,9,11,14-15H,7-8H2,1-2H3,(H,16,17)	WONQRVASZHJNFS-UHFFFAOYSA-N	72570-70-8	C13H19NO4	-1	7.03	28625893784	1.75e-07	6.46e-07	3.85e-07
Bisoprolol-M3	CC(C)NCC(O)COc1ccc(cc1)C(O)=O	InChI=1S/C13H19NO4/c1-9(2)14-7-11(15)8-18-12-5-3-10(4-6-12)13(16)17/h3-6,9,11,14-15H,7-8H2,1-2H3,(H,16,17)	WONQRVASZHJNFS-UHFFFAOYSA-N	72570-70-8	C13H19NO4	-1	7.03	14415698803	8.75e-08	3.25e-07	1.94e-07
Bisoprolol-M3	CC(C)NCC(O)COc1ccc(cc1)C(O)=O	InChI=1S/C13H19NO4/c1-9(2)14-7-11(15)8-18-12-5-3-10(4-6-12)13(16)17/h3-6,9,11,14-15H,7-8H2,1-2H3,(H,16,17)	WONQRVASZHJNFS-UHFFFAOYSA-N	72570-70-8	C13H19NO4	-1	7	6158837205	3.5e-08	1.39e-07	8.29e-08
Bisoprolol-M3	CC(C)NCC(O)COc1ccc(cc1)C(O)=O	InChI=1S/C13H19NO4/c1-9(2)14-7-11(15)8-18-12-5-3-10(4-6-12)13(16)17/h3-6,9,11,14-15H,7-8H2,1-2H3,(H,16,17)	WONQRVASZHJNFS-UHFFFAOYSA-N	72570-70-8	C13H19NO4	-1	6.99	2508775298	1.75e-08	5.66e-08	3.38e-08
Omethoate	CNC(=O)CSP(=O)(OC)OC	InChI=1S/C5H12NO4PS/c1-6-5(7)4-12-11(8,9-2)10-3/h4H2,1-3H3,(H,6,7)	PZXOQEXFMJCDPG-UHFFFAOYSA-N	1113-02-6	C5H12NO4PS	-0.9	2.89	13753189912	3.5e-07	5.19e-07	1.45e-06
Omethoate	CNC(=O)CSP(=O)(OC)OC	InChI=1S/C5H12NO4PS/c1-6-5(7)4-12-11(8,9-2)10-3/h4H2,1-3H3,(H,6,7)	PZXOQEXFMJCDPG-UHFFFAOYSA-N	1113-02-6	C5H12NO4PS	-0.9	2.84	5566978226	1.75e-07	2.1e-07	5.88e-07
Omethoate	CNC(=O)CSP(=O)(OC)OC	InChI=1S/C5H12NO4PS/c1-6-5(7)4-12-11(8,9-2)10-3/h4H2,1-3H3,(H,6,7)	PZXOQEXFMJCDPG-UHFFFAOYSA-N	1113-02-6	C5H12NO4PS	-0.9	2.85	3189930760	8.75e-08	1.2e-07	3.37e-07
Omethoate	CNC(=O)CSP(=O)(OC)OC	InChI=1S/C5H12NO4PS/c1-6-5(7)4-12-11(8,9-2)10-3/h4H2,1-3H3,(H,6,7)	PZXOQEXFMJCDPG-UHFFFAOYSA-N	1113-02-6	C5H12NO4PS	-0.9	2.81	1180419428	3.5e-08	4.45e-08	1.25e-07
Omethoate	CNC(=O)CSP(=O)(OC)OC	InChI=1S/C5H12NO4PS/c1-6-5(7)4-12-11(8,9-2)10-3/h4H2,1-3H3,(H,6,7)	PZXOQEXFMJCDPG-UHFFFAOYSA-N	1113-02-6	C5H12NO4PS	-0.9	2.81	3.82211e+08	1.75e-08	1.44e-08	4.04e-08
Oxypurinol	O=c1nc2[nH][nH]cc2c(=O)[nH]1	InChI=1S/C5H4N4O2/c10-4-2-1-6-9-3(2)7-5(11)8-4/h1H,(H3,6,7,8,9,10,11)	HXNFUBHNUDHIGC-UHFFFAOYSA-N	2465-59-0	C5H4N4O2	-0.9	4.09	8.36732e+08	1.75e-06	2.37e-06	1.03e-07
Oxypurinol	O=c1nc2[nH][nH]cc2c(=O)[nH]1	InChI=1S/C5H4N4O2/c10-4-2-1-6-9-3(2)7-5(11)8-4/h1H,(H3,6,7,8,9,10,11)	HXNFUBHNUDHIGC-UHFFFAOYSA-N	2465-59-0	C5H4N4O2	-0.9	4.09	4.81482e+08	8.75e-07	1.36e-06	5.93e-08
Panthenol	CC(C)(CO)[C@@H](O)C(=O)NCCCO	InChI=1S/C9H19NO4/c1-9(2,6-12)7(13)8(14)10-4-3-5-11/h7,11-13H,3-6H2,1-2H3,(H,10,14)/t7-/m0/s1	SNPLKNRPJHDVJA-ZETCQYMHSA-N	81-13-0	C9H19NO4	-0.9	3.89	15394770857	2.44e-07	4.13e-06	1.37e-06
Panthenol	CC(C)(CO)[C@@H](O)C(=O)NCCCO	InChI=1S/C9H19NO4/c1-9(2,6-12)7(13)8(14)10-4-3-5-11/h7,11-13H,3-6H2,1-2H3,(H,10,14)/t7-/m0/s1	SNPLKNRPJHDVJA-ZETCQYMHSA-N	81-13-0	C9H19NO4	-0.9	3.89	7518484180	1.22e-07	2.02e-06	6.69e-07
Panthenol	CC(C)(CO)[C@@H](O)C(=O)NCCCO	InChI=1S/C9H19NO4/c1-9(2,6-12)7(13)8(14)10-4-3-5-11/h7,11-13H,3-6H2,1-2H3,(H,10,14)/t7-/m0/s1	SNPLKNRPJHDVJA-ZETCQYMHSA-N	81-13-0	C9H19NO4	-0.9	3.89	3856096750	6.1e-08	1.03e-06	3.43e-07
Panthenol	CC(C)(CO)[C@@H](O)C(=O)NCCCO	InChI=1S/C9H19NO4/c1-9(2,6-12)7(13)8(14)10-4-3-5-11/h7,11-13H,3-6H2,1-2H3,(H,10,14)/t7-/m0/s1	SNPLKNRPJHDVJA-ZETCQYMHSA-N	81-13-0	C9H19NO4	-0.9	3.88	1519792875	2.44e-08	4.08e-07	1.35e-07
Panthenol	CC(C)(CO)[C@@H](O)C(=O)NCCCO	InChI=1S/C9H19NO4/c1-9(2,6-12)7(13)8(14)10-4-3-5-11/h7,11-13H,3-6H2,1-2H3,(H,10,14)/t7-/m0/s1	SNPLKNRPJHDVJA-ZETCQYMHSA-N	81-13-0	C9H19NO4	-0.9	3.86	7.23652e+08	1.22e-08	1.94e-07	6.44e-08
Lenalidomid	Nc1cccc2C(=O)N(Cc12)C1CCC(=O)NC1=O	InChI=1S/C13H13N3O3/c14-9-3-1-2-7-8(9)6-16(13(7)19)10-4-5-11(17)15-12(10)18/h1-3,10H,4-6,14H2,(H,15,17,18)	GOTYRUGSSMKFNF-UHFFFAOYSA-N	191732-72-6	C13H13N3O3	-0.71	5.77	9.22463e+08	1.22e-06	1.69e-08	7.37e-08
Lenalidomid	Nc1cccc2C(=O)N(Cc12)C1CCC(=O)NC1=O	InChI=1S/C13H13N3O3/c14-9-3-1-2-7-8(9)6-16(13(7)19)10-4-5-11(17)15-12(10)18/h1-3,10H,4-6,14H2,(H,15,17,18)	GOTYRUGSSMKFNF-UHFFFAOYSA-N	191732-72-6	C13H13N3O3	-0.71	5.78	3.4015e+08	6.1e-07	6.24e-09	2.72e-08
Lenalidomid	Nc1cccc2C(=O)N(Cc12)C1CCC(=O)NC1=O	InChI=1S/C13H13N3O3/c14-9-3-1-2-7-8(9)6-16(13(7)19)10-4-5-11(17)15-12(10)18/h1-3,10H,4-6,14H2,(H,15,17,18)	GOTYRUGSSMKFNF-UHFFFAOYSA-N	191732-72-6	C13H13N3O3	-0.71	5.77	113467920	2.44e-07	2.08e-09	9.06e-09
Triethylene glycol monomethyl ether	COCCOCCOCCO	InChI=1S/C7H16O4/c1-9-4-5-11-7-6-10-3-2-8/h8H,2-7H2,1H3	JLGLQAWTXXGVEM-UHFFFAOYSA-N	112-35-6	C7H16O4	-0.66	1.47	13940812621	1.75e-07	6.16e-07	9.75e-08
Triethylene glycol monomethyl ether	COCCOCCOCCO	InChI=1S/C7H16O4/c1-9-4-5-11-7-6-10-3-2-8/h8H,2-7H2,1H3	JLGLQAWTXXGVEM-UHFFFAOYSA-N	112-35-6	C7H16O4	-0.66	1.45	7255266673	8.75e-08	3.2e-07	5.07e-08
Triethylene glycol monomethyl ether	COCCOCCOCCO	InChI=1S/C7H16O4/c1-9-4-5-11-7-6-10-3-2-8/h8H,2-7H2,1H3	JLGLQAWTXXGVEM-UHFFFAOYSA-N	112-35-6	C7H16O4	-0.66	1.43	3491236832	3.5e-08	1.54e-07	2.44e-08
Triethylene glycol monomethyl ether	COCCOCCOCCO	InChI=1S/C7H16O4/c1-9-4-5-11-7-6-10-3-2-8/h8H,2-7H2,1H3	JLGLQAWTXXGVEM-UHFFFAOYSA-N	112-35-6	C7H16O4	-0.66	1.4	1433938148	1.75e-08	6.33e-08	1e-08
1,3-Dimethyl-2-imidazolidinone	CN1CCN(C)C1=O	InChI=1S/C5H10N2O/c1-6-3-4-7(2)5(6)8/h3-4H2,1-2H3	CYSGHNMQYZDMIA-UHFFFAOYSA-N	80-73-9	C5H10N2O	-0.64	1.44	11420212498	1.75e-07	1.42e-07	2.36e-07
1,3-Dimethyl-2-imidazolidinone	CN1CCN(C)C1=O	InChI=1S/C5H10N2O/c1-6-3-4-7(2)5(6)8/h3-4H2,1-2H3	CYSGHNMQYZDMIA-UHFFFAOYSA-N	80-73-9	C5H10N2O	-0.64	1.43	5910009817	8.75e-08	7.37e-08	1.22e-07
1,3-Dimethyl-2-imidazolidinone	CN1CCN(C)C1=O	InChI=1S/C5H10N2O/c1-6-3-4-7(2)5(6)8/h3-4H2,1-2H3	CYSGHNMQYZDMIA-UHFFFAOYSA-N	80-73-9	C5H10N2O	-0.64	1.41	2747861045	3.5e-08	3.43e-08	5.67e-08
1,3-Dimethyl-2-imidazolidinone	CN1CCN(C)C1=O	InChI=1S/C5H10N2O/c1-6-3-4-7(2)5(6)8/h3-4H2,1-2H3	CYSGHNMQYZDMIA-UHFFFAOYSA-N	80-73-9	C5H10N2O	-0.64	1.38	1139055367	1.75e-08	1.42e-08	2.35e-08
N-Hydroxyethyl acrylamide	OCNC(=O)C=C	InChI=1S/C4H7NO2/c1-2-4(7)5-3-6/h2,6H,1,3H2,(H,5,7)	CNCOEDDPFOAUMB-UHFFFAOYSA-N	924-42-5	C4H7NO2	-0.63	3.12	1857973319	3.5e-07	1e-05	2.02e-07
N-Hydroxyethyl acrylamide	OCNC(=O)C=C	InChI=1S/C4H7NO2/c1-2-4(7)5-3-6/h2,6H,1,3H2,(H,5,7)	CNCOEDDPFOAUMB-UHFFFAOYSA-N	924-42-5	C4H7NO2	-0.63	3.11	9.1737e+08	1.75e-07	4.94e-06	9.95e-08
N-Hydroxyethyl acrylamide	OCNC(=O)C=C	InChI=1S/C4H7NO2/c1-2-4(7)5-3-6/h2,6H,1,3H2,(H,5,7)	CNCOEDDPFOAUMB-UHFFFAOYSA-N	924-42-5	C4H7NO2	-0.63	3.1	5.25417e+08	8.75e-08	2.83e-06	5.7e-08
N-Hydroxyethyl acrylamide	OCNC(=O)C=C	InChI=1S/C4H7NO2/c1-2-4(7)5-3-6/h2,6H,1,3H2,(H,5,7)	CNCOEDDPFOAUMB-UHFFFAOYSA-N	924-42-5	C4H7NO2	-0.63	3.09	178509863	3.5e-08	9.61e-07	1.94e-08
triisopropanolamine	CC(O)CN(CC(C)O)CC(C)O	InChI=1S/C9H21NO3/c1-7(11)4-10(5-8(2)12)6-9(3)13/h7-9,11-13H,4-6H2,1-3H3	SLINHMUFWFWBMU-UHFFFAOYSA-N	122-20-3	C9H21NO3	-0.63	3.57	123000000000	3.5e-07	1.24e-06	6.29e-07
triisopropanolamine	CC(O)CN(CC(C)O)CC(C)O	InChI=1S/C9H21NO3/c1-7(11)4-10(5-8(2)12)6-9(3)13/h7-9,11-13H,4-6H2,1-3H3	SLINHMUFWFWBMU-UHFFFAOYSA-N	122-20-3	C9H21NO3	-0.63	3.58	58871570379	1.75e-07	5.94e-07	3.01e-07
triisopropanolamine	CC(O)CN(CC(C)O)CC(C)O	InChI=1S/C9H21NO3/c1-7(11)4-10(5-8(2)12)6-9(3)13/h7-9,11-13H,4-6H2,1-3H3	SLINHMUFWFWBMU-UHFFFAOYSA-N	122-20-3	C9H21NO3	-0.63	3.54	25643030018	8.75e-08	2.59e-07	1.31e-07
triisopropanolamine	CC(O)CN(CC(C)O)CC(C)O	InChI=1S/C9H21NO3/c1-7(11)4-10(5-8(2)12)6-9(3)13/h7-9,11-13H,4-6H2,1-3H3	SLINHMUFWFWBMU-UHFFFAOYSA-N	122-20-3	C9H21NO3	-0.63	3.61	6128600067	3.5e-08	6.18e-08	3.14e-08
6-Amino-1,3dimethyl-5-(formylamino)uracil	Cn1c(N)c(NC=O)c(=O)n(C)c1=O	InChI=1S/C7H10N4O3/c1-10-5(8)4(9-3-12)6(13)11(2)7(10)14/h3H,8H2,1-2H3,(H,9,12)	ZNDGAXCBZGSJGU-UHFFFAOYSA-N	7597-60-6	C7H10N4O3	-0.6	4.72	3814847923	1.75e-06	7.79e-07	1.87e-07
6-Amino-1,3dimethyl-5-(formylamino)uracil	Cn1c(N)c(NC=O)c(=O)n(C)c1=O	InChI=1S/C7H10N4O3/c1-10-5(8)4(9-3-12)6(13)11(2)7(10)14/h3H,8H2,1-2H3,(H,9,12)	ZNDGAXCBZGSJGU-UHFFFAOYSA-N	7597-60-6	C7H10N4O3	-0.6	4.72	1829066365	8.75e-07	3.73e-07	8.95e-08
6-Amino-1,3dimethyl-5-(formylamino)uracil	Cn1c(N)c(NC=O)c(=O)n(C)c1=O	InChI=1S/C7H10N4O3/c1-10-5(8)4(9-3-12)6(13)11(2)7(10)14/h3H,8H2,1-2H3,(H,9,12)	ZNDGAXCBZGSJGU-UHFFFAOYSA-N	7597-60-6	C7H10N4O3	-0.6	4.72	7.60655e+08	3.5e-07	1.55e-07	3.72e-08
6-Amino-1,3dimethyl-5-(formylamino)uracil	Cn1c(N)c(NC=O)c(=O)n(C)c1=O	InChI=1S/C7H10N4O3/c1-10-5(8)4(9-3-12)6(13)11(2)7(10)14/h3H,8H2,1-2H3,(H,9,12)	ZNDGAXCBZGSJGU-UHFFFAOYSA-N	7597-60-6	C7H10N4O3	-0.6	4.72	7.06635e+07	8.75e-08	1.44e-08	3.46e-09
2-Pyrrolidinone	O=C1CCCN1	InChI=1S/C4H7NO/c6-4-2-1-3-5-4/h1-3H2,(H,5,6)	HNJBEVLQSNELDL-UHFFFAOYSA-N	616-45-5	C4H7NO	-0.58	2.63	15226959577	1.75e-06	4.51e-06	3.52e-07
2-Pyrrolidinone	O=C1CCCN1	InChI=1S/C4H7NO/c6-4-2-1-3-5-4/h1-3H2,(H,5,6)	HNJBEVLQSNELDL-UHFFFAOYSA-N	616-45-5	C4H7NO	-0.58	2.64	9351017616	8.75e-07	2.77e-06	2.16e-07
2-Pyrrolidinone	O=C1CCCN1	InChI=1S/C4H7NO/c6-4-2-1-3-5-4/h1-3H2,(H,5,6)	HNJBEVLQSNELDL-UHFFFAOYSA-N	616-45-5	C4H7NO	-0.58	2.63	2982958471	3.5e-07	8.84e-07	6.9e-08
2-Pyrrolidinone	O=C1CCCN1	InChI=1S/C4H7NO/c6-4-2-1-3-5-4/h1-3H2,(H,5,6)	HNJBEVLQSNELDL-UHFFFAOYSA-N	616-45-5	C4H7NO	-0.58	2.65	1445302527	1.75e-07	4.29e-07	3.35e-08
Caffeine	Cn1cnc2n(C)c(=O)n(C)c(=O)c12	InChI=1S/C8H10N4O2/c1-10-4-9-6-5(10)7(13)12(3)8(14)11(6)2/h4H,1-3H3	RYYVLZVUVIJVGH-UHFFFAOYSA-N	1958-08-02	C8H10N4O2	-0.55	1.52	17775736156	8.75e-08	3.26e-06	2.07e-07
Caffeine	Cn1cnc2n(C)c(=O)n(C)c(=O)c12	InChI=1S/C8H10N4O2/c1-10-4-9-6-5(10)7(13)12(3)8(14)11(6)2/h4H,1-3H3	RYYVLZVUVIJVGH-UHFFFAOYSA-N	1958-08-02	C8H10N4O2	-0.55	1.48	7755936834	3.5e-08	1.42e-06	9.02e-08
Caffeine	Cn1cnc2n(C)c(=O)n(C)c(=O)c12	InChI=1S/C8H10N4O2/c1-10-4-9-6-5(10)7(13)12(3)8(14)11(6)2/h4H,1-3H3	RYYVLZVUVIJVGH-UHFFFAOYSA-N	1958-08-02	C8H10N4O2	-0.55	1.43	4086481779	1.75e-08	7.5e-07	4.75e-08
Sotalol	CC(C)NCC(O)c1ccc(NS(C)(=O)=O)cc1	InChI=1S/C12H20N2O3S/c1-9(2)13-8-12(15)10-4-6-11(7-5-10)14-18(3,16)17/h4-7,9,12-15H,8H2,1-3H3	ZBMZVLHSJCTVON-UHFFFAOYSA-N	3930-20-9	C12H20N2O3S	-0.4	6.99	22675869834	8.75e-08	7.46e-08	6.79e-07
Sotalol	CC(C)NCC(O)c1ccc(NS(C)(=O)=O)cc1	InChI=1S/C12H20N2O3S/c1-9(2)13-8-12(15)10-4-6-11(7-5-10)14-18(3,16)17/h4-7,9,12-15H,8H2,1-3H3	ZBMZVLHSJCTVON-UHFFFAOYSA-N	3930-20-9	C12H20N2O3S	-0.4	7	9395340532	3.5e-08	3.09e-08	2.81e-07
Sotalol	CC(C)NCC(O)c1ccc(NS(C)(=O)=O)cc1	InChI=1S/C12H20N2O3S/c1-9(2)13-8-12(15)10-4-6-11(7-5-10)14-18(3,16)17/h4-7,9,12-15H,8H2,1-3H3	ZBMZVLHSJCTVON-UHFFFAOYSA-N	3930-20-9	C12H20N2O3S	-0.4	7.01	3992807899	1.75e-08	1.31e-08	1.2e-07
Ethyl 2-oxo-1-pyrrolidineacetate	CCOC(=O)CN1CCCC1=O	InChI=1S/C8H13NO3/c1-2-12-8(11)6-9-5-3-4-7(9)10/h2-6H2,1H3	AQZWKPDVWWJWRY-UHFFFAOYSA-N	61516-73-2	C8H13NO3	-0.38	1.35	8245744490	8.75e-08	6e-07	4.03e-07
Ethyl 2-oxo-1-pyrrolidineacetate	CCOC(=O)CN1CCCC1=O	InChI=1S/C8H13NO3/c1-2-12-8(11)6-9-5-3-4-7(9)10/h2-6H2,1H3	AQZWKPDVWWJWRY-UHFFFAOYSA-N	61516-73-2	C8H13NO3	-0.38	1.34	3481649380	3.5e-08	2.53e-07	1.7e-07
Ethyl 2-oxo-1-pyrrolidineacetate	CCOC(=O)CN1CCCC1=O	InChI=1S/C8H13NO3/c1-2-12-8(11)6-9-5-3-4-7(9)10/h2-6H2,1H3	AQZWKPDVWWJWRY-UHFFFAOYSA-N	61516-73-2	C8H13NO3	-0.38	1.31	1653994246	1.75e-08	1.2e-07	8.09e-08
Asulam	COC(=O)NS(=O)(=O)c1ccc(N)cc1	InChI=1S/C8H10N2O4S/c1-14-8(11)10-15(12,13)7-4-2-6(9)3-5-7/h2-5H,9H2,1H3,(H,10,11)	VGPYEHKOIGNJKV-UHFFFAOYSA-N	3337-71-1	C8H10N2O4S	-0.3	6.61	24987903692	1.75e-06	2.94e-06	1.62e-06
Asulam	COC(=O)NS(=O)(=O)c1ccc(N)cc1	InChI=1S/C8H10N2O4S/c1-14-8(11)10-15(12,13)7-4-2-6(9)3-5-7/h2-5H,9H2,1H3,(H,10,11)	VGPYEHKOIGNJKV-UHFFFAOYSA-N	3337-71-1	C8H10N2O4S	-0.3	6.61	13047865569	8.75e-07	1.54e-06	8.48e-07
Asulam	COC(=O)NS(=O)(=O)c1ccc(N)cc1	InChI=1S/C8H10N2O4S/c1-14-8(11)10-15(12,13)7-4-2-6(9)3-5-7/h2-5H,9H2,1H3,(H,10,11)	VGPYEHKOIGNJKV-UHFFFAOYSA-N	3337-71-1	C8H10N2O4S	-0.3	6.62	5123625471	3.5e-07	6.03e-07	3.33e-07
Asulam	COC(=O)NS(=O)(=O)c1ccc(N)cc1	InChI=1S/C8H10N2O4S/c1-14-8(11)10-15(12,13)7-4-2-6(9)3-5-7/h2-5H,9H2,1H3,(H,10,11)	VGPYEHKOIGNJKV-UHFFFAOYSA-N	3337-71-1	C8H10N2O4S	-0.3	6.62	2264063808	1.75e-07	2.66e-07	1.47e-07
Asulam	COC(=O)NS(=O)(=O)c1ccc(N)cc1	InChI=1S/C8H10N2O4S/c1-14-8(11)10-15(12,13)7-4-2-6(9)3-5-7/h2-5H,9H2,1H3,(H,10,11)	VGPYEHKOIGNJKV-UHFFFAOYSA-N	3337-71-1	C8H10N2O4S	-0.3	6.62	1148696160	8.75e-08	1.35e-07	7.47e-08
Asulam	COC(=O)NS(=O)(=O)c1ccc(N)cc1	InChI=1S/C8H10N2O4S/c1-14-8(11)10-15(12,13)7-4-2-6(9)3-5-7/h2-5H,9H2,1H3,(H,10,11)	VGPYEHKOIGNJKV-UHFFFAOYSA-N	3337-71-1	C8H10N2O4S	-0.3	6.63	4.3329e+08	3.5e-08	5.1e-08	2.82e-08
4,4'-(Oxydi-2,1-ethanediyl)bismorpholine	C(CN1CCOCC1)OCCN1CCOCC1	InChI=1S/C12H24N2O3/c1-7-15-8-2-13(1)5-11-17-12-6-14-3-9-16-10-4-14/h1-12H2	ZMSQJSMSLXVTKN-UHFFFAOYSA-N	6425-39-4	C12H24N2O3	-0.28	2.89	600000000000	1.75e-06	1.35e-08	1.73e-06
4,4'-(Oxydi-2,1-ethanediyl)bismorpholine	C(CN1CCOCC1)OCCN1CCOCC1	InChI=1S/C12H24N2O3/c1-7-15-8-2-13(1)5-11-17-12-6-14-3-9-16-10-4-14/h1-12H2	ZMSQJSMSLXVTKN-UHFFFAOYSA-N	6425-39-4	C12H24N2O3	-0.28	2.88	361000000000	8.75e-07	8.13e-09	1.04e-06
4,4'-(Oxydi-2,1-ethanediyl)bismorpholine	C(CN1CCOCC1)OCCN1CCOCC1	InChI=1S/C12H24N2O3/c1-7-15-8-2-13(1)5-11-17-12-6-14-3-9-16-10-4-14/h1-12H2	ZMSQJSMSLXVTKN-UHFFFAOYSA-N	6425-39-4	C12H24N2O3	-0.28	2.89	113000000000	3.5e-07	2.55e-09	3.25e-07
4,4'-(Oxydi-2,1-ethanediyl)bismorpholine	C(CN1CCOCC1)OCCN1CCOCC1	InChI=1S/C12H24N2O3/c1-7-15-8-2-13(1)5-11-17-12-6-14-3-9-16-10-4-14/h1-12H2	ZMSQJSMSLXVTKN-UHFFFAOYSA-N	6425-39-4	C12H24N2O3	-0.28	2.91	55585143237	1.75e-07	1.25e-09	1.6e-07
4,4'-(Oxydi-2,1-ethanediyl)bismorpholine	C(CN1CCOCC1)OCCN1CCOCC1	InChI=1S/C12H24N2O3/c1-7-15-8-2-13(1)5-11-17-12-6-14-3-9-16-10-4-14/h1-12H2	ZMSQJSMSLXVTKN-UHFFFAOYSA-N	6425-39-4	C12H24N2O3	-0.28	2.87	16805016345	8.75e-08	3.79e-10	4.83e-08
4,4'-(Oxydi-2,1-ethanediyl)bismorpholine	C(CN1CCOCC1)OCCN1CCOCC1	InChI=1S/C12H24N2O3/c1-7-15-8-2-13(1)5-11-17-12-6-14-3-9-16-10-4-14/h1-12H2	ZMSQJSMSLXVTKN-UHFFFAOYSA-N	6425-39-4	C12H24N2O3	-0.28	2.83	8550220388	1.75e-08	1.93e-10	2.46e-08
Minoxidil	Nc1cc(nc(=N)n1O)N1CCCCC1	InChI=1S/C9H15N5O/c10-7-6-8(12-9(11)14(7)15)13-4-2-1-3-5-13/h6,11,15H,1-5,10H2	ZIMGGGWCDYVHOY-UHFFFAOYSA-N	38304-91-5	C9H15N5O	-0.27	4.44	41943420781	2.44e-07	9.09e-08	4.79e-07
Minoxidil	Nc1cc(nc(=N)n1O)N1CCCCC1	InChI=1S/C9H15N5O/c10-7-6-8(12-9(11)14(7)15)13-4-2-1-3-5-13/h6,11,15H,1-5,10H2	ZIMGGGWCDYVHOY-UHFFFAOYSA-N	38304-91-5	C9H15N5O	-0.27	4.43	20559555754	1.22e-07	4.46e-08	2.35e-07
Minoxidil	Nc1cc(nc(=N)n1O)N1CCCCC1	InChI=1S/C9H15N5O/c10-7-6-8(12-9(11)14(7)15)13-4-2-1-3-5-13/h6,11,15H,1-5,10H2	ZIMGGGWCDYVHOY-UHFFFAOYSA-N	38304-91-5	C9H15N5O	-0.27	4.42	10775444985	6.1e-08	2.34e-08	1.23e-07
Minoxidil	Nc1cc(nc(=N)n1O)N1CCCCC1	InChI=1S/C9H15N5O/c10-7-6-8(12-9(11)14(7)15)13-4-2-1-3-5-13/h6,11,15H,1-5,10H2	ZIMGGGWCDYVHOY-UHFFFAOYSA-N	38304-91-5	C9H15N5O	-0.27	4.41	4339454917	2.44e-08	9.4e-09	4.96e-08
Minoxidil	Nc1cc(nc(=N)n1O)N1CCCCC1	InChI=1S/C9H15N5O/c10-7-6-8(12-9(11)14(7)15)13-4-2-1-3-5-13/h6,11,15H,1-5,10H2	ZIMGGGWCDYVHOY-UHFFFAOYSA-N	38304-91-5	C9H15N5O	-0.27	4.4	1938775328	1.22e-08	4.2e-09	2.22e-08
1-(3-Carboxypropyl)-3,7-dimethyl-xanthin	Cn1cnc2n(C)c(=O)n(CCCC(O)=O)c(=O)c12	InChI=1S/C11H14N4O4/c1-13-6-12-9-8(13)10(18)15(11(19)14(9)2)5-3-4-7(16)17/h6H,3-5H2,1-2H3,(H,16,17)	WKASGTGXOGALBG-UHFFFAOYSA-N	6493-07-08	C11H14N4O4	-0.2	3.77	19448914536	8.75e-07	9.35e-07	7e-07
1-(3-Carboxypropyl)-3,7-dimethyl-xanthin	Cn1cnc2n(C)c(=O)n(CCCC(O)=O)c(=O)c12	InChI=1S/C11H14N4O4/c1-13-6-12-9-8(13)10(18)15(11(19)14(9)2)5-3-4-7(16)17/h6H,3-5H2,1-2H3,(H,16,17)	WKASGTGXOGALBG-UHFFFAOYSA-N	6493-07-08	C11H14N4O4	-0.2	3.77	8182096139	3.5e-07	3.93e-07	2.94e-07
1-(3-Carboxypropyl)-3,7-dimethyl-xanthin	Cn1cnc2n(C)c(=O)n(CCCC(O)=O)c(=O)c12	InChI=1S/C11H14N4O4/c1-13-6-12-9-8(13)10(18)15(11(19)14(9)2)5-3-4-7(16)17/h6H,3-5H2,1-2H3,(H,16,17)	WKASGTGXOGALBG-UHFFFAOYSA-N	6493-07-08	C11H14N4O4	-0.2	3.75	3504812457	1.75e-07	1.68e-07	1.26e-07
1-(3-Carboxypropyl)-3,7-dimethyl-xanthin	Cn1cnc2n(C)c(=O)n(CCCC(O)=O)c(=O)c12	InChI=1S/C11H14N4O4/c1-13-6-12-9-8(13)10(18)15(11(19)14(9)2)5-3-4-7(16)17/h6H,3-5H2,1-2H3,(H,16,17)	WKASGTGXOGALBG-UHFFFAOYSA-N	6493-07-08	C11H14N4O4	-0.2	3.74	1921950210	8.75e-08	9.24e-08	6.91e-08
1-(3-Carboxypropyl)-3,7-dimethyl-xanthin	Cn1cnc2n(C)c(=O)n(CCCC(O)=O)c(=O)c12	InChI=1S/C11H14N4O4/c1-13-6-12-9-8(13)10(18)15(11(19)14(9)2)5-3-4-7(16)17/h6H,3-5H2,1-2H3,(H,16,17)	WKASGTGXOGALBG-UHFFFAOYSA-N	6493-07-08	C11H14N4O4	-0.2	3.71	742945451	3.5e-08	3.57e-08	2.67e-08
1-(3-Carboxypropyl)-3,7-dimethyl-xanthin	Cn1cnc2n(C)c(=O)n(CCCC(O)=O)c(=O)c12	InChI=1S/C11H14N4O4/c1-13-6-12-9-8(13)10(18)15(11(19)14(9)2)5-3-4-7(16)17/h6H,3-5H2,1-2H3,(H,16,17)	WKASGTGXOGALBG-UHFFFAOYSA-N	6493-07-08	C11H14N4O4	-0.2	3.68	3.09167e+08	1.75e-08	1.49e-08	1.11e-08
Dorzolamide	CCN[C@H]1C[C@H](C)S(=O)(=O)c2sc(cc12)S(N)(=O)=O	InChI=1S/C10H16N2O4S3/c1-3-12-8-4-6(2)18(13,14)10-7(8)5-9(17-10)19(11,15)16/h5-6,8,12H,3-4H2,1-2H3,(H2,11,15,16)/t6-,8-/m0/s1	IAVUPMFITXYVAF-XPUUQOCRSA-N	120279-96-1	C10H16N2O4S3	-0.15	6.48	21692501685	1.75e-06	3.33e-07	1.02e-06
Dorzolamide	CCN[C@H]1C[C@H](C)S(=O)(=O)c2sc(cc12)S(N)(=O)=O	InChI=1S/C10H16N2O4S3/c1-3-12-8-4-6(2)18(13,14)10-7(8)5-9(17-10)19(11,15)16/h5-6,8,12H,3-4H2,1-2H3,(H2,11,15,16)/t6-,8-/m0/s1	IAVUPMFITXYVAF-XPUUQOCRSA-N	120279-96-1	C10H16N2O4S3	-0.15	6.49	10892947202	8.75e-07	1.67e-07	5.1e-07
Dorzolamide	CCN[C@H]1C[C@H](C)S(=O)(=O)c2sc(cc12)S(N)(=O)=O	InChI=1S/C10H16N2O4S3/c1-3-12-8-4-6(2)18(13,14)10-7(8)5-9(17-10)19(11,15)16/h5-6,8,12H,3-4H2,1-2H3,(H2,11,15,16)/t6-,8-/m0/s1	IAVUPMFITXYVAF-XPUUQOCRSA-N	120279-96-1	C10H16N2O4S3	-0.15	6.5	4254014712	3.5e-07	6.53e-08	1.99e-07
Dorzolamide	CCN[C@H]1C[C@H](C)S(=O)(=O)c2sc(cc12)S(N)(=O)=O	InChI=1S/C10H16N2O4S3/c1-3-12-8-4-6(2)18(13,14)10-7(8)5-9(17-10)19(11,15)16/h5-6,8,12H,3-4H2,1-2H3,(H2,11,15,16)/t6-,8-/m0/s1	IAVUPMFITXYVAF-XPUUQOCRSA-N	120279-96-1	C10H16N2O4S3	-0.15	6.53	2126582314	1.75e-07	3.26e-08	9.97e-08
Dorzolamide	CCN[C@H]1C[C@H](C)S(=O)(=O)c2sc(cc12)S(N)(=O)=O	InChI=1S/C10H16N2O4S3/c1-3-12-8-4-6(2)18(13,14)10-7(8)5-9(17-10)19(11,15)16/h5-6,8,12H,3-4H2,1-2H3,(H2,11,15,16)/t6-,8-/m0/s1	IAVUPMFITXYVAF-XPUUQOCRSA-N	120279-96-1	C10H16N2O4S3	-0.15	6.55	7.9308e+08	8.75e-08	1.22e-08	3.72e-08
Dorzolamide	CCN[C@H]1C[C@H](C)S(=O)(=O)c2sc(cc12)S(N)(=O)=O	InChI=1S/C10H16N2O4S3/c1-3-12-8-4-6(2)18(13,14)10-7(8)5-9(17-10)19(11,15)16/h5-6,8,12H,3-4H2,1-2H3,(H2,11,15,16)/t6-,8-/m0/s1	IAVUPMFITXYVAF-XPUUQOCRSA-N	120279-96-1	C10H16N2O4S3	-0.15	6.58	2.97602e+08	3.5e-08	4.57e-09	1.39e-08
2-Phenyl-5-benzimidazole	OS(=O)(=O)c1ccc2nc([nH]c2c1)-c1ccccc1	InChI=1S/C13H10N2O3S/c16-19(17,18)10-6-7-11-12(8-10)15-13(14-11)9-4-2-1-3-5-9/h1-8H,(H,14,15)(H,16,17,18)	UVCJGUGAGLDPAA-UHFFFAOYSA-N	27503-81-7	C13H10N2O3S	-0.14	10.1	8683672730	1.75e-06	7.05e-08	1.67e-07
2-Phenyl-5-benzimidazole	OS(=O)(=O)c1ccc2nc([nH]c2c1)-c1ccccc1	InChI=1S/C13H10N2O3S/c16-19(17,18)10-6-7-11-12(8-10)15-13(14-11)9-4-2-1-3-5-9/h1-8H,(H,14,15)(H,16,17,18)	UVCJGUGAGLDPAA-UHFFFAOYSA-N	27503-81-7	C13H10N2O3S	-0.14	10.12	4108881927	8.75e-07	3.33e-08	7.89e-08
2-Phenyl-5-benzimidazole	OS(=O)(=O)c1ccc2nc([nH]c2c1)-c1ccccc1	InChI=1S/C13H10N2O3S/c16-19(17,18)10-6-7-11-12(8-10)15-13(14-11)9-4-2-1-3-5-9/h1-8H,(H,14,15)(H,16,17,18)	UVCJGUGAGLDPAA-UHFFFAOYSA-N	27503-81-7	C13H10N2O3S	-0.14	10.1	1354457924	3.5e-07	1.1e-08	2.6e-08
2-Phenyl-5-benzimidazole	OS(=O)(=O)c1ccc2nc([nH]c2c1)-c1ccccc1	InChI=1S/C13H10N2O3S/c16-19(17,18)10-6-7-11-12(8-10)15-13(14-11)9-4-2-1-3-5-9/h1-8H,(H,14,15)(H,16,17,18)	UVCJGUGAGLDPAA-UHFFFAOYSA-N	27503-81-7	C13H10N2O3S	-0.14	10.13	6.31468e+07	8.75e-08	5.12e-10	1.21e-09
Cimetidine	CN=C(NCCSCc1nc[nH]c1C)NC#N	InChI=1S/C10H16N6S/c1-8-9(16-7-15-8)5-17-4-3-13-10(12-2)14-6-11/h7H,3-5H2,1-2H3,(H,15,16)(H2,12,13,14)	AQIXAKUUQRKLND-UHFFFAOYSA-N	51481-61-9	C10H16N6S	-0.11	5.08	77543763911	8.75e-07	1.47e-07	1.2e-06
Cimetidine	CN=C(NCCSCc1nc[nH]c1C)NC#N	InChI=1S/C10H16N6S/c1-8-9(16-7-15-8)5-17-4-3-13-10(12-2)14-6-11/h7H,3-5H2,1-2H3,(H,15,16)(H2,12,13,14)	AQIXAKUUQRKLND-UHFFFAOYSA-N	51481-61-9	C10H16N6S	-0.11	5.08	32628832642	3.5e-07	6.18e-08	5.05e-07
Cimetidine	CN=C(NCCSCc1nc[nH]c1C)NC#N	InChI=1S/C10H16N6S/c1-8-9(16-7-15-8)5-17-4-3-13-10(12-2)14-6-11/h7H,3-5H2,1-2H3,(H,15,16)(H2,12,13,14)	AQIXAKUUQRKLND-UHFFFAOYSA-N	51481-61-9	C10H16N6S	-0.11	5.08	14408086930	1.75e-07	2.73e-08	2.23e-07
Cimetidine	CN=C(NCCSCc1nc[nH]c1C)NC#N	InChI=1S/C10H16N6S/c1-8-9(16-7-15-8)5-17-4-3-13-10(12-2)14-6-11/h7H,3-5H2,1-2H3,(H,15,16)(H2,12,13,14)	AQIXAKUUQRKLND-UHFFFAOYSA-N	51481-61-9	C10H16N6S	-0.11	5.09	7704761227	8.75e-08	1.46e-08	1.19e-07
Cimetidine	CN=C(NCCSCc1nc[nH]c1C)NC#N	InChI=1S/C10H16N6S/c1-8-9(16-7-15-8)5-17-4-3-13-10(12-2)14-6-11/h7H,3-5H2,1-2H3,(H,15,16)(H2,12,13,14)	AQIXAKUUQRKLND-UHFFFAOYSA-N	51481-61-9	C10H16N6S	-0.11	5.08	3242678023	3.5e-08	6.14e-09	5.02e-08
Cimetidine	CN=C(NCCSCc1nc[nH]c1C)NC#N	InChI=1S/C10H16N6S/c1-8-9(16-7-15-8)5-17-4-3-13-10(12-2)14-6-11/h7H,3-5H2,1-2H3,(H,15,16)(H2,12,13,14)	AQIXAKUUQRKLND-UHFFFAOYSA-N	51481-61-9	C10H16N6S	-0.11	5.08	1136914482	1.75e-08	2.15e-09	1.76e-08
Enalapril	CCOC(=O)[C@H](CCc1ccccc1)N[C@@H](C)C(=O)N1CCC[C@H]1C(O)=O	InChI=1S/C20H28N2O5/c1-3-27-20(26)16(12-11-15-8-5-4-6-9-15)21-14(2)18(23)22-13-7-10-17(22)19(24)25/h4-6,8-9,14,16-17,21H,3,7,10-13H2,1-2H3,(H,24,25)/t14-,16-,17-/m0/s1	GBXSMTUPTTWBMN-XIRDDKMYSA-N	75847-73-3	C20H28N2O5	-0.1	4.11	56071942049	1.75e-07	6.28e-07	8.14e-07
Enalapril	CCOC(=O)[C@H](CCc1ccccc1)N[C@@H](C)C(=O)N1CCC[C@H]1C(O)=O	InChI=1S/C20H28N2O5/c1-3-27-20(26)16(12-11-15-8-5-4-6-9-15)21-14(2)18(23)22-13-7-10-17(22)19(24)25/h4-6,8-9,14,16-17,21H,3,7,10-13H2,1-2H3,(H,24,25)/t14-,16-,17-/m0/s1	GBXSMTUPTTWBMN-XIRDDKMYSA-N	75847-73-3	C20H28N2O5	-0.1	4.09	28004293759	8.75e-08	3.14e-07	4.06e-07
Enalapril	CCOC(=O)[C@H](CCc1ccccc1)N[C@@H](C)C(=O)N1CCC[C@H]1C(O)=O	InChI=1S/C20H28N2O5/c1-3-27-20(26)16(12-11-15-8-5-4-6-9-15)21-14(2)18(23)22-13-7-10-17(22)19(24)25/h4-6,8-9,14,16-17,21H,3,7,10-13H2,1-2H3,(H,24,25)/t14-,16-,17-/m0/s1	GBXSMTUPTTWBMN-XIRDDKMYSA-N	75847-73-3	C20H28N2O5	-0.1	4.08	11529122693	3.5e-08	1.29e-07	1.67e-07
Enalapril	CCOC(=O)[C@H](CCc1ccccc1)N[C@@H](C)C(=O)N1CCC[C@H]1C(O)=O	InChI=1S/C20H28N2O5/c1-3-27-20(26)16(12-11-15-8-5-4-6-9-15)21-14(2)18(23)22-13-7-10-17(22)19(24)25/h4-6,8-9,14,16-17,21H,3,7,10-13H2,1-2H3,(H,24,25)/t14-,16-,17-/m0/s1	GBXSMTUPTTWBMN-XIRDDKMYSA-N	75847-73-3	C20H28N2O5	-0.1	4.05	5015510185	1.75e-08	5.62e-08	7.28e-08
Methylisothiazolinone	Cn1sccc1=O	InChI=1S/C4H5NOS/c1-5-4(6)2-3-7-5/h2-3H,1H3	BEGLCMHJXHIJLR-UHFFFAOYSA-N	2682-20-4	C4H5NOS	0	2.62	1438766314	1.22e-06	3.98e-07	2.04e-08
Methylisothiazolinone	Cn1sccc1=O	InChI=1S/C4H5NOS/c1-5-4(6)2-3-7-5/h2-3H,1H3	BEGLCMHJXHIJLR-UHFFFAOYSA-N	2682-20-4	C4H5NOS	0	2.61	5.84648e+08	6.1e-07	1.62e-07	8.31e-09
2-Piperidineethanol	OCC[C@@H]1CCCC[NH2+]1	InChI=1S/C7H15NO/c9-6-4-7-3-1-2-5-8-7/h7-9H,1-6H2/p+1/t7-/m0/s1	PTHDBHDZSMGHKF-ZETCQYMHSA-O	1484-84-0	C7H16NO	0.09	4.58	26132270100	2.44e-07	3.15e-06	3.68e-07
2-Piperidineethanol	OCC[C@@H]1CCCC[NH2+]1	InChI=1S/C7H15NO/c9-6-4-7-3-1-2-5-8-7/h7-9H,1-6H2/p+1/t7-/m0/s1	PTHDBHDZSMGHKF-ZETCQYMHSA-O	1484-84-0	C7H16NO	0.09	4.61	13057837526	1.22e-07	1.57e-06	1.84e-07
2-Piperidineethanol	OCC[C@@H]1CCCC[NH2+]1	InChI=1S/C7H15NO/c9-6-4-7-3-1-2-5-8-7/h7-9H,1-6H2/p+1/t7-/m0/s1	PTHDBHDZSMGHKF-ZETCQYMHSA-O	1484-84-0	C7H16NO	0.09	4.57	5959655874	6.1e-08	7.18e-07	8.39e-08
2-Piperidineethanol	OCC[C@@H]1CCCC[NH2+]1	InChI=1S/C7H15NO/c9-6-4-7-3-1-2-5-8-7/h7-9H,1-6H2/p+1/t7-/m0/s1	PTHDBHDZSMGHKF-ZETCQYMHSA-O	1484-84-0	C7H16NO	0.09	4.58	2985612627	2.44e-08	3.6e-07	4.2e-08
2-Piperidineethanol	OCC[C@@H]1CCCC[NH2+]1	InChI=1S/C7H15NO/c9-6-4-7-3-1-2-5-8-7/h7-9H,1-6H2/p+1/t7-/m0/s1	PTHDBHDZSMGHKF-ZETCQYMHSA-O	1484-84-0	C7H16NO	0.09	4.57	1510878749	1.22e-08	1.82e-07	2.13e-08
Atenolol	CC(C)NCC(O)COc1ccc(CC(N)=O)cc1	InChI=1S/C14H22N2O3/c1-10(2)16-8-12(17)9-19-13-5-3-11(4-6-13)7-14(15)18/h3-6,10,12,16-17H,7-9H2,1-2H3,(H2,15,18)	METKIMKYRPQLGS-UHFFFAOYSA-N	29122-68-7	C14H22N2O3	0.2	5.98	62876600516	3.5e-07	4.22e-09	7.9e-07
Atenolol	CC(C)NCC(O)COc1ccc(CC(N)=O)cc1	InChI=1S/C14H22N2O3/c1-10(2)16-8-12(17)9-19-13-5-3-11(4-6-13)7-14(15)18/h3-6,10,12,16-17H,7-9H2,1-2H3,(H2,15,18)	METKIMKYRPQLGS-UHFFFAOYSA-N	29122-68-7	C14H22N2O3	0.2	5.99	30618038383	1.75e-07	2.05e-09	3.85e-07
Atenolol	CC(C)NCC(O)COc1ccc(CC(N)=O)cc1	InChI=1S/C14H22N2O3/c1-10(2)16-8-12(17)9-19-13-5-3-11(4-6-13)7-14(15)18/h3-6,10,12,16-17H,7-9H2,1-2H3,(H2,15,18)	METKIMKYRPQLGS-UHFFFAOYSA-N	29122-68-7	C14H22N2O3	0.2	5.98	15913289660	8.75e-08	1.07e-09	2e-07
Atenolol	CC(C)NCC(O)COc1ccc(CC(N)=O)cc1	InChI=1S/C14H22N2O3/c1-10(2)16-8-12(17)9-19-13-5-3-11(4-6-13)7-14(15)18/h3-6,10,12,16-17H,7-9H2,1-2H3,(H2,15,18)	METKIMKYRPQLGS-UHFFFAOYSA-N	29122-68-7	C14H22N2O3	0.2	5.97	6339762227	3.5e-08	4.25e-10	7.96e-08
Atenolol	CC(C)NCC(O)COc1ccc(CC(N)=O)cc1	InChI=1S/C14H22N2O3/c1-10(2)16-8-12(17)9-19-13-5-3-11(4-6-13)7-14(15)18/h3-6,10,12,16-17H,7-9H2,1-2H3,(H2,15,18)	METKIMKYRPQLGS-UHFFFAOYSA-N	29122-68-7	C14H22N2O3	0.2	5.97	3070741206	1.75e-08	2.06e-10	3.86e-08
Dimethoate	CNC(=O)CSP(=S)(OC)OC	InChI=1S/C5H12NO3PS2/c1-6-5(7)4-12-10(11,8-2)9-3/h4H2,1-3H3,(H,6,7)	MCWXGJITAZMZEV-UHFFFAOYSA-N	60-51-5	C5H12NO3PS2	0.34	3.05	19442631720	3.5e-07	1.05e-06	3.07e-07
Dimethoate	CNC(=O)CSP(=S)(OC)OC	InChI=1S/C5H12NO3PS2/c1-6-5(7)4-12-10(11,8-2)9-3/h4H2,1-3H3,(H,6,7)	MCWXGJITAZMZEV-UHFFFAOYSA-N	60-51-5	C5H12NO3PS2	0.34	3.04	8821465803	1.75e-07	4.78e-07	1.39e-07
Dimethoate	CNC(=O)CSP(=S)(OC)OC	InChI=1S/C5H12NO3PS2/c1-6-5(7)4-12-10(11,8-2)9-3/h4H2,1-3H3,(H,6,7)	MCWXGJITAZMZEV-UHFFFAOYSA-N	60-51-5	C5H12NO3PS2	0.34	3.03	5106880141	8.75e-08	2.77e-07	8.06e-08
Dimethoate	CNC(=O)CSP(=S)(OC)OC	InChI=1S/C5H12NO3PS2/c1-6-5(7)4-12-10(11,8-2)9-3/h4H2,1-3H3,(H,6,7)	MCWXGJITAZMZEV-UHFFFAOYSA-N	60-51-5	C5H12NO3PS2	0.34	3.03	1853282071	3.5e-08	1e-07	2.93e-08
Dimethoate	CNC(=O)CSP(=S)(OC)OC	InChI=1S/C5H12NO3PS2/c1-6-5(7)4-12-10(11,8-2)9-3/h4H2,1-3H3,(H,6,7)	MCWXGJITAZMZEV-UHFFFAOYSA-N	60-51-5	C5H12NO3PS2	0.34	3	9.55264e+08	1.75e-08	5.17e-08	1.51e-08
Phenformin	NC(N)=NC(N)=NCCc1ccccc1	InChI=1S/C10H15N5/c11-9(12)15-10(13)14-7-6-8-4-2-1-3-5-8/h1-5H,6-7H2,(H6,11,12,13,14,15)	ICFJFFQQTFMIBG-UHFFFAOYSA-N	114-86-3	C10H15N5	0.34	6.85	119000000000	3.5e-07	6.73e-08	1.71e-06
Phenformin	NC(N)=NC(N)=NCCc1ccccc1	InChI=1S/C10H15N5/c11-9(12)15-10(13)14-7-6-8-4-2-1-3-5-8/h1-5H,6-7H2,(H6,11,12,13,14,15)	ICFJFFQQTFMIBG-UHFFFAOYSA-N	114-86-3	C10H15N5	0.34	6.85	56124913732	1.75e-07	3.18e-08	8.08e-07
Phenformin	NC(N)=NC(N)=NCCc1ccccc1	InChI=1S/C10H15N5/c11-9(12)15-10(13)14-7-6-8-4-2-1-3-5-8/h1-5H,6-7H2,(H6,11,12,13,14,15)	ICFJFFQQTFMIBG-UHFFFAOYSA-N	114-86-3	C10H15N5	0.34	6.85	29202166880	8.75e-08	1.65e-08	4.21e-07
Phenformin	NC(N)=NC(N)=NCCc1ccccc1	InChI=1S/C10H15N5/c11-9(12)15-10(13)14-7-6-8-4-2-1-3-5-8/h1-5H,6-7H2,(H6,11,12,13,14,15)	ICFJFFQQTFMIBG-UHFFFAOYSA-N	114-86-3	C10H15N5	0.34	6.86	11968123346	3.5e-08	6.77e-09	1.72e-07
Phenformin	NC(N)=NC(N)=NCCc1ccccc1	InChI=1S/C10H15N5/c11-9(12)15-10(13)14-7-6-8-4-2-1-3-5-8/h1-5H,6-7H2,(H6,11,12,13,14,15)	ICFJFFQQTFMIBG-UHFFFAOYSA-N	114-86-3	C10H15N5	0.34	6.86	5076790085	1.75e-08	2.87e-09	7.31e-08
2-Aminopyridine	Nc1ccccn1	InChI=1S/C5H6N2/c6-5-3-1-2-4-7-5/h1-4H,(H2,6,7)	ICSNLGPSRYBMBD-UHFFFAOYSA-N	504-29-0	C5H6N2	0.52	3.01	6055496801	3.5e-07	1.21e-06	3.44e-07
2-Aminopyridine	Nc1ccccn1	InChI=1S/C5H6N2/c6-5-3-1-2-4-7-5/h1-4H,(H2,6,7)	ICSNLGPSRYBMBD-UHFFFAOYSA-N	504-29-0	C5H6N2	0.52	2.99	2584629320	1.75e-07	5.17e-07	1.47e-07
2-Aminopyridine	Nc1ccccn1	InChI=1S/C5H6N2/c6-5-3-1-2-4-7-5/h1-4H,(H2,6,7)	ICSNLGPSRYBMBD-UHFFFAOYSA-N	504-29-0	C5H6N2	0.52	2.98	1360253632	8.75e-08	2.72e-07	7.73e-08
2-Aminopyridine	Nc1ccccn1	InChI=1S/C5H6N2/c6-5-3-1-2-4-7-5/h1-4H,(H2,6,7)	ICSNLGPSRYBMBD-UHFFFAOYSA-N	504-29-0	C5H6N2	0.52	2.96	4.66154e+08	3.5e-08	9.33e-08	2.65e-08
Arecolin	COC(=O)C1=CCCN(C)C1	InChI=1S/C8H13NO2/c1-9-5-3-4-7(6-9)8(10)11-2/h4H,3,5-6H2,1-2H3	HJJPJSXJAXAIPN-UHFFFAOYSA-N	63-75-2	C8H13NO2	0.65	1.73	132000000000	3.5e-07	6.13e-07	1.09e-06
Arecolin	COC(=O)C1=CCCN(C)C1	InChI=1S/C8H13NO2/c1-9-5-3-4-7(6-9)8(10)11-2/h4H,3,5-6H2,1-2H3	HJJPJSXJAXAIPN-UHFFFAOYSA-N	63-75-2	C8H13NO2	0.65	1.74	66236714475	1.75e-07	3.08e-07	5.48e-07
Arecolin	COC(=O)C1=CCCN(C)C1	InChI=1S/C8H13NO2/c1-9-5-3-4-7(6-9)8(10)11-2/h4H,3,5-6H2,1-2H3	HJJPJSXJAXAIPN-UHFFFAOYSA-N	63-75-2	C8H13NO2	0.65	1.74	36151404109	8.75e-08	1.68e-07	2.99e-07
Arecolin	COC(=O)C1=CCCN(C)C1	InChI=1S/C8H13NO2/c1-9-5-3-4-7(6-9)8(10)11-2/h4H,3,5-6H2,1-2H3	HJJPJSXJAXAIPN-UHFFFAOYSA-N	63-75-2	C8H13NO2	0.65	1.76	14957630769	3.5e-08	6.95e-08	1.24e-07
Arecolin	COC(=O)C1=CCCN(C)C1	InChI=1S/C8H13NO2/c1-9-5-3-4-7(6-9)8(10)11-2/h4H,3,5-6H2,1-2H3	HJJPJSXJAXAIPN-UHFFFAOYSA-N	63-75-2	C8H13NO2	0.65	1.69	7766098770	1.75e-08	3.61e-08	6.42e-08
2,2,6,6-Tetramethyl-4-piperidinol	CC1(C)CC(O)CC(C)(C)N1	InChI=1S/C9H19NO/c1-8(2)5-7(11)6-9(3,4)10-8/h7,10-11H,5-6H2,1-4H3	VDVUCLWJZJHFAV-UHFFFAOYSA-N	2403-88-5	C9H19NO	0.9	4.58	55326930441	3.5e-07	3.45e-08	7.07e-07
2,2,6,6-Tetramethyl-4-piperidinol	CC1(C)CC(O)CC(C)(C)N1	InChI=1S/C9H19NO/c1-8(2)5-7(11)6-9(3,4)10-8/h7,10-11H,5-6H2,1-4H3	VDVUCLWJZJHFAV-UHFFFAOYSA-N	2403-88-5	C9H19NO	0.9	4.61	25648107672	1.75e-07	1.6e-08	3.28e-07
2,2,6,6-Tetramethyl-4-piperidinol	CC1(C)CC(O)CC(C)(C)N1	InChI=1S/C9H19NO/c1-8(2)5-7(11)6-9(3,4)10-8/h7,10-11H,5-6H2,1-4H3	VDVUCLWJZJHFAV-UHFFFAOYSA-N	2403-88-5	C9H19NO	0.9	4.57	13356565020	8.75e-08	8.34e-09	1.71e-07
2,2,6,6-Tetramethyl-4-piperidinol	CC1(C)CC(O)CC(C)(C)N1	InChI=1S/C9H19NO/c1-8(2)5-7(11)6-9(3,4)10-8/h7,10-11H,5-6H2,1-4H3	VDVUCLWJZJHFAV-UHFFFAOYSA-N	2403-88-5	C9H19NO	0.9	4.57	6240400778	3.5e-08	3.9e-09	7.98e-08
2,2,6,6-Tetramethyl-4-piperidinol	CC1(C)CC(O)CC(C)(C)N1	InChI=1S/C9H19NO/c1-8(2)5-7(11)6-9(3,4)10-8/h7,10-11H,5-6H2,1-4H3	VDVUCLWJZJHFAV-UHFFFAOYSA-N	2403-88-5	C9H19NO	0.9	4.57	3416957602	1.75e-08	2.13e-09	4.37e-08
Primidone	CCC1(C(=O)NCNC1=O)c1ccccc1	InChI=1S/C12H14N2O2/c1-2-12(9-6-4-3-5-7-9)10(15)13-8-14-11(12)16/h3-7H,2,8H2,1H3,(H,13,15)(H,14,16)	DQMZLTXERSFNPB-UHFFFAOYSA-N	125-33-7	C12H14N2O2	0.9	3.12	37641556265	3.5e-07	3.08e-07	6.39e-07
Primidone	CCC1(C(=O)NCNC1=O)c1ccccc1	InChI=1S/C12H14N2O2/c1-2-12(9-6-4-3-5-7-9)10(15)13-8-14-11(12)16/h3-7H,2,8H2,1H3,(H,13,15)(H,14,16)	DQMZLTXERSFNPB-UHFFFAOYSA-N	125-33-7	C12H14N2O2	0.9	3.11	16966025094	1.75e-07	1.39e-07	2.88e-07
Primidone	CCC1(C(=O)NCNC1=O)c1ccccc1	InChI=1S/C12H14N2O2/c1-2-12(9-6-4-3-5-7-9)10(15)13-8-14-11(12)16/h3-7H,2,8H2,1H3,(H,13,15)(H,14,16)	DQMZLTXERSFNPB-UHFFFAOYSA-N	125-33-7	C12H14N2O2	0.9	3.1	10066773873	8.75e-08	8.25e-08	1.71e-07
Primidone	CCC1(C(=O)NCNC1=O)c1ccccc1	InChI=1S/C12H14N2O2/c1-2-12(9-6-4-3-5-7-9)10(15)13-8-14-11(12)16/h3-7H,2,8H2,1H3,(H,13,15)(H,14,16)	DQMZLTXERSFNPB-UHFFFAOYSA-N	125-33-7	C12H14N2O2	0.9	3.09	3827099160	3.5e-08	3.14e-08	6.5e-08
Primidone	CCC1(C(=O)NCNC1=O)c1ccccc1	InChI=1S/C12H14N2O2/c1-2-12(9-6-4-3-5-7-9)10(15)13-8-14-11(12)16/h3-7H,2,8H2,1H3,(H,13,15)(H,14,16)	DQMZLTXERSFNPB-UHFFFAOYSA-N	125-33-7	C12H14N2O2	0.9	3.08	1565382948	1.75e-08	1.28e-08	2.66e-08
Sulfamethoxazole	Cc1cc(NS(=O)(=O)c2ccc(N)cc2)no1	InChI=1S/C10H11N3O3S/c1-7-6-10(12-16-7)13-17(14,15)9-4-2-8(11)3-5-9/h2-6H,11H2,1H3,(H,12,13)	JLKIGFTWXXRPMT-UHFFFAOYSA-N	723-46-6	C10H11N3O3S	0.9	6.15	121000000000	1.75e-06	5.28e-07	2.75e-06
Sulfamethoxazole	Cc1cc(NS(=O)(=O)c2ccc(N)cc2)no1	InChI=1S/C10H11N3O3S/c1-7-6-10(12-16-7)13-17(14,15)9-4-2-8(11)3-5-9/h2-6H,11H2,1H3,(H,12,13)	JLKIGFTWXXRPMT-UHFFFAOYSA-N	723-46-6	C10H11N3O3S	0.9	6.15	61633555671	8.75e-07	2.69e-07	1.4e-06
Sulfamethoxazole	Cc1cc(NS(=O)(=O)c2ccc(N)cc2)no1	InChI=1S/C10H11N3O3S/c1-7-6-10(12-16-7)13-17(14,15)9-4-2-8(11)3-5-9/h2-6H,11H2,1H3,(H,12,13)	JLKIGFTWXXRPMT-UHFFFAOYSA-N	723-46-6	C10H11N3O3S	0.9	6.16	24708936003	3.5e-07	1.08e-07	5.61e-07
Sulfamethoxazole	Cc1cc(NS(=O)(=O)c2ccc(N)cc2)no1	InChI=1S/C10H11N3O3S/c1-7-6-10(12-16-7)13-17(14,15)9-4-2-8(11)3-5-9/h2-6H,11H2,1H3,(H,12,13)	JLKIGFTWXXRPMT-UHFFFAOYSA-N	723-46-6	C10H11N3O3S	0.9	6.18	11376949501	1.75e-07	4.96e-08	2.58e-07
Sulfamethoxazole	Cc1cc(NS(=O)(=O)c2ccc(N)cc2)no1	InChI=1S/C10H11N3O3S/c1-7-6-10(12-16-7)13-17(14,15)9-4-2-8(11)3-5-9/h2-6H,11H2,1H3,(H,12,13)	JLKIGFTWXXRPMT-UHFFFAOYSA-N	723-46-6	C10H11N3O3S	0.9	6.18	5235937970	8.75e-08	2.28e-08	1.19e-07
Sulfamethoxazole	Cc1cc(NS(=O)(=O)c2ccc(N)cc2)no1	InChI=1S/C10H11N3O3S/c1-7-6-10(12-16-7)13-17(14,15)9-4-2-8(11)3-5-9/h2-6H,11H2,1H3,(H,12,13)	JLKIGFTWXXRPMT-UHFFFAOYSA-N	723-46-6	C10H11N3O3S	0.9	6.2	2126651127	3.5e-08	9.28e-09	4.83e-08
Sulfamethoxazole	Cc1cc(NS(=O)(=O)c2ccc(N)cc2)no1	InChI=1S/C10H11N3O3S/c1-7-6-10(12-16-7)13-17(14,15)9-4-2-8(11)3-5-9/h2-6H,11H2,1H3,(H,12,13)	JLKIGFTWXXRPMT-UHFFFAOYSA-N	723-46-6	C10H11N3O3S	0.9	6.22	8.4807e+08	1.75e-08	3.7e-09	1.93e-08
Trimethoprim	COc1cc(Cc2cnc(N)nc2N)cc(OC)c1OC	InChI=1S/C14H18N4O3/c1-19-10-5-8(6-11(20-2)12(10)21-3)4-9-7-17-14(16)18-13(9)15/h5-7H,4H2,1-3H3,(H4,15,16,17,18)	IEDVJHCEMCRBQM-UHFFFAOYSA-N	738-70-5	C14H18N4O3	0.9	4.65	291000000000	8.75e-07	1.36e-07	2.13e-06
Trimethoprim	COc1cc(Cc2cnc(N)nc2N)cc(OC)c1OC	InChI=1S/C14H18N4O3/c1-19-10-5-8(6-11(20-2)12(10)21-3)4-9-7-17-14(16)18-13(9)15/h5-7H,4H2,1-3H3,(H4,15,16,17,18)	IEDVJHCEMCRBQM-UHFFFAOYSA-N	738-70-5	C14H18N4O3	0.9	4.65	121000000000	3.5e-07	5.66e-08	8.85e-07
Trimethoprim	COc1cc(Cc2cnc(N)nc2N)cc(OC)c1OC	InChI=1S/C14H18N4O3/c1-19-10-5-8(6-11(20-2)12(10)21-3)4-9-7-17-14(16)18-13(9)15/h5-7H,4H2,1-3H3,(H4,15,16,17,18)	IEDVJHCEMCRBQM-UHFFFAOYSA-N	738-70-5	C14H18N4O3	0.9	4.67	54769032791	1.75e-07	2.56e-08	4e-07
Trimethoprim	COc1cc(Cc2cnc(N)nc2N)cc(OC)c1OC	InChI=1S/C14H18N4O3/c1-19-10-5-8(6-11(20-2)12(10)21-3)4-9-7-17-14(16)18-13(9)15/h5-7H,4H2,1-3H3,(H4,15,16,17,18)	IEDVJHCEMCRBQM-UHFFFAOYSA-N	738-70-5	C14H18N4O3	0.9	4.65	31312837542	8.75e-08	1.46e-08	2.29e-07
Trimethoprim	COc1cc(Cc2cnc(N)nc2N)cc(OC)c1OC	InChI=1S/C14H18N4O3/c1-19-10-5-8(6-11(20-2)12(10)21-3)4-9-7-17-14(16)18-13(9)15/h5-7H,4H2,1-3H3,(H4,15,16,17,18)	IEDVJHCEMCRBQM-UHFFFAOYSA-N	738-70-5	C14H18N4O3	0.9	4.65	12319159467	3.5e-08	5.76e-09	9.01e-08
Trimethoprim	COc1cc(Cc2cnc(N)nc2N)cc(OC)c1OC	InChI=1S/C14H18N4O3/c1-19-10-5-8(6-11(20-2)12(10)21-3)4-9-7-17-14(16)18-13(9)15/h5-7H,4H2,1-3H3,(H4,15,16,17,18)	IEDVJHCEMCRBQM-UHFFFAOYSA-N	738-70-5	C14H18N4O3	0.9	4.65	5041074917	1.75e-08	2.36e-09	3.69e-08
Acetaminophen	CC(=O)Nc1ccc(O)cc1	InChI=1S/C8H9NO2/c1-6(10)9-7-2-4-8(11)5-3-7/h2-5,11H,1H3,(H,9,10)	RZVAJINKPMORJF-UHFFFAOYSA-N	103-90-2	C8H9NO2	0.91	4.78	15026168616	3.5e-07	3.42e-06	7.27e-07
Acetaminophen	CC(=O)Nc1ccc(O)cc1	InChI=1S/C8H9NO2/c1-6(10)9-7-2-4-8(11)5-3-7/h2-5,11H,1H3,(H,9,10)	RZVAJINKPMORJF-UHFFFAOYSA-N	103-90-2	C8H9NO2	0.91	4.78	6550417451	1.75e-07	1.49e-06	3.17e-07
Acetaminophen	CC(=O)Nc1ccc(O)cc1	InChI=1S/C8H9NO2/c1-6(10)9-7-2-4-8(11)5-3-7/h2-5,11H,1H3,(H,9,10)	RZVAJINKPMORJF-UHFFFAOYSA-N	103-90-2	C8H9NO2	0.91	4.79	3658887410	8.75e-08	8.32e-07	1.77e-07
Acetaminophen	CC(=O)Nc1ccc(O)cc1	InChI=1S/C8H9NO2/c1-6(10)9-7-2-4-8(11)5-3-7/h2-5,11H,1H3,(H,9,10)	RZVAJINKPMORJF-UHFFFAOYSA-N	103-90-2	C8H9NO2	0.91	4.78	1597536510	3.5e-08	3.63e-07	7.72e-08
Acetaminophen	CC(=O)Nc1ccc(O)cc1	InChI=1S/C8H9NO2/c1-6(10)9-7-2-4-8(11)5-3-7/h2-5,11H,1H3,(H,9,10)	RZVAJINKPMORJF-UHFFFAOYSA-N	103-90-2	C8H9NO2	0.91	4.77	6.31503e+08	1.75e-08	1.44e-07	3.05e-08
1H-Benzotriazol	c1ccc2[nH]nnc2c1	InChI=1S/C6H5N3/c1-2-4-6-5(3-1)7-9-8-6/h1-4H,(H,7,8,9)	QRUDEWIWKLJBPS-UHFFFAOYSA-N	95-14-7	C6H5N3	1	3.45	4785719490	3.5e-07	8.04e-06	1.74e-07
1H-Benzotriazol	c1ccc2[nH]nnc2c1	InChI=1S/C6H5N3/c1-2-4-6-5(3-1)7-9-8-6/h1-4H,(H,7,8,9)	QRUDEWIWKLJBPS-UHFFFAOYSA-N	95-14-7	C6H5N3	1	3.45	2069083242	1.75e-07	3.48e-06	7.52e-08
1H-Benzotriazol	c1ccc2[nH]nnc2c1	InChI=1S/C6H5N3/c1-2-4-6-5(3-1)7-9-8-6/h1-4H,(H,7,8,9)	QRUDEWIWKLJBPS-UHFFFAOYSA-N	95-14-7	C6H5N3	1	3.45	9.72769e+08	8.75e-08	1.63e-06	3.53e-08
1H-Benzotriazol	c1ccc2[nH]nnc2c1	InChI=1S/C6H5N3/c1-2-4-6-5(3-1)7-9-8-6/h1-4H,(H,7,8,9)	QRUDEWIWKLJBPS-UHFFFAOYSA-N	95-14-7	C6H5N3	1	3.43	2.78426e+08	3.5e-08	4.68e-07	1.01e-08
Dapson	Nc1ccc(cc1)S(=O)(=O)c1ccc(N)cc1	InChI=1S/C12H12N2O2S/c13-9-1-5-11(6-2-9)17(15,16)12-7-3-10(14)4-8-12/h1-8H,13-14H2	MQJKPEGWNLWLTK-UHFFFAOYSA-N	80-08-0	C12H12N2O2S	1	6.97	7137178462	8.75e-08	1.12e-07	9.46e-08
Dapson	Nc1ccc(cc1)S(=O)(=O)c1ccc(N)cc1	InChI=1S/C12H12N2O2S/c13-9-1-5-11(6-2-9)17(15,16)12-7-3-10(14)4-8-12/h1-8H,13-14H2	MQJKPEGWNLWLTK-UHFFFAOYSA-N	80-08-0	C12H12N2O2S	1	6.99	2899951980	3.5e-08	4.57e-08	3.84e-08
Dapson	Nc1ccc(cc1)S(=O)(=O)c1ccc(N)cc1	InChI=1S/C12H12N2O2S/c13-9-1-5-11(6-2-9)17(15,16)12-7-3-10(14)4-8-12/h1-8H,13-14H2	MQJKPEGWNLWLTK-UHFFFAOYSA-N	80-08-0	C12H12N2O2S	1	7.02	1061675420	1.75e-08	1.67e-08	1.41e-08
Chloridazon	Nc1cnn(-c2ccccc2)c(=O)c1Cl	InChI=1S/C10H8ClN3O/c11-9-8(12)6-13-14(10(9)15)7-4-2-1-3-5-7/h1-6H,12H2	WYKYKTKDBLFHCY-UHFFFAOYSA-N	1698-60-8	C10H8ClN3O	1.11	4.4	7869760011	8.75e-08	4.75e-08	1.2e-07
Chloridazon	Nc1cnn(-c2ccccc2)c(=O)c1Cl	InChI=1S/C10H8ClN3O/c11-9-8(12)6-13-14(10(9)15)7-4-2-1-3-5-7/h1-6H,12H2	WYKYKTKDBLFHCY-UHFFFAOYSA-N	1698-60-8	C10H8ClN3O	1.11	4.39	3540092886	3.5e-08	2.14e-08	5.42e-08
Chloridazon	Nc1cnn(-c2ccccc2)c(=O)c1Cl	InChI=1S/C10H8ClN3O/c11-9-8(12)6-13-14(10(9)15)7-4-2-1-3-5-7/h1-6H,12H2	WYKYKTKDBLFHCY-UHFFFAOYSA-N	1698-60-8	C10H8ClN3O	1.11	4.38	1311105293	1.75e-08	7.91e-09	2.01e-08
2-Benzylimidazoline	C(C1=NCCN1)c1ccccc1	InChI=1S/C10H12N2/c1-2-4-9(5-3-1)8-10-11-6-7-12-10/h1-5H,6-8H2,(H,11,12)	JIVZKJJQOZQXQB-UHFFFAOYSA-N	59-98-3	C10H12N2	1.2	5.08	8678246871	1.75e-06	1.99e-09	1.33e-07
2-Benzylimidazoline	C(C1=NCCN1)c1ccccc1	InChI=1S/C10H12N2/c1-2-4-9(5-3-1)8-10-11-6-7-12-10/h1-5H,6-8H2,(H,11,12)	JIVZKJJQOZQXQB-UHFFFAOYSA-N	59-98-3	C10H12N2	1.2	5.07	4492189814	8.75e-07	1.03e-09	6.89e-08
2-Benzylimidazoline	C(C1=NCCN1)c1ccccc1	InChI=1S/C10H12N2/c1-2-4-9(5-3-1)8-10-11-6-7-12-10/h1-5H,6-8H2,(H,11,12)	JIVZKJJQOZQXQB-UHFFFAOYSA-N	59-98-3	C10H12N2	1.2	5.07	2012915001	3.5e-07	4.63e-10	3.09e-08
2-Benzylimidazoline	C(C1=NCCN1)c1ccccc1	InChI=1S/C10H12N2/c1-2-4-9(5-3-1)8-10-11-6-7-12-10/h1-5H,6-8H2,(H,11,12)	JIVZKJJQOZQXQB-UHFFFAOYSA-N	59-98-3	C10H12N2	1.2	5.03	8.3888e+08	1.75e-07	1.93e-10	1.29e-08
Benzisothiazolinone	O=c1[nH]sc2ccccc12	InChI=1S/C7H5NOS/c9-7-5-3-1-2-4-6(5)10-8-7/h1-4H,(H,8,9)	DMSMPAJRVJJAGA-UHFFFAOYSA-N	2634-33-5	C7H5NOS	1.3	3.24	5418653508	3.5e-07	6.98e-06	1.47e-07
Benzisothiazolinone	O=c1[nH]sc2ccccc12	InChI=1S/C7H5NOS/c9-7-5-3-1-2-4-6(5)10-8-7/h1-4H,(H,8,9)	DMSMPAJRVJJAGA-UHFFFAOYSA-N	2634-33-5	C7H5NOS	1.3	3.24	2382337470	1.75e-07	3.07e-06	6.45e-08
Benzisothiazolinone	O=c1[nH]sc2ccccc12	InChI=1S/C7H5NOS/c9-7-5-3-1-2-4-6(5)10-8-7/h1-4H,(H,8,9)	DMSMPAJRVJJAGA-UHFFFAOYSA-N	2634-33-5	C7H5NOS	1.3	3.23	1326373352	8.75e-08	1.71e-06	3.59e-08
Benzisothiazolinone	O=c1[nH]sc2ccccc12	InChI=1S/C7H5NOS/c9-7-5-3-1-2-4-6(5)10-8-7/h1-4H,(H,8,9)	DMSMPAJRVJJAGA-UHFFFAOYSA-N	2634-33-5	C7H5NOS	1.3	3.22	5.09106e+08	3.5e-08	6.55e-07	1.38e-08
Tris(2-chloroethyl) phosphate	ClCCOP(=O)(OCCCl)OCCCl	InChI=1S/C6H12Cl3O4P/c7-1-4-11-14(10,12-5-2-8)13-6-3-9/h1-6H2	HQUQLFOMPYWACS-UHFFFAOYSA-N	115-96-8	C6H12Cl3O4P	1.3	1.69	238000000000	8.75e-08	8.95e-06	1.4e-06
Tris(2-chloroethyl) phosphate	ClCCOP(=O)(OCCCl)OCCCl	InChI=1S/C6H12Cl3O4P/c7-1-4-11-14(10,12-5-2-8)13-6-3-9/h1-6H2	HQUQLFOMPYWACS-UHFFFAOYSA-N	115-96-8	C6H12Cl3O4P	1.3	1.66	101000000000	3.5e-08	3.8e-06	5.93e-07
Tris(2-chloroethyl) phosphate	ClCCOP(=O)(OCCCl)OCCCl	InChI=1S/C6H12Cl3O4P/c7-1-4-11-14(10,12-5-2-8)13-6-3-9/h1-6H2	HQUQLFOMPYWACS-UHFFFAOYSA-N	115-96-8	C6H12Cl3O4P	1.3	1.6	46971825668	1.75e-08	1.77e-06	2.76e-07
1,2,2,6,6-Pentamethyl-4-piperidinol	CN1C(C)(C)CC(O)CC1(C)C	InChI=1S/C10H21NO/c1-9(2)6-8(12)7-10(3,4)11(9)5/h8,12H,6-7H2,1-5H3	NWHNXXMYEICZAT-UHFFFAOYSA-N	2403-89-6	C10H21NO	1.4	4.43	644000000000	1.75e-06	1.19e-07	3.86e-06
1,2,2,6,6-Pentamethyl-4-piperidinol	CN1C(C)(C)CC(O)CC1(C)C	InChI=1S/C10H21NO/c1-9(2)6-8(12)7-10(3,4)11(9)5/h8,12H,6-7H2,1-5H3	NWHNXXMYEICZAT-UHFFFAOYSA-N	2403-89-6	C10H21NO	1.4	4.43	366000000000	8.75e-07	6.76e-08	2.19e-06
1,2,2,6,6-Pentamethyl-4-piperidinol	CN1C(C)(C)CC(O)CC1(C)C	InChI=1S/C10H21NO/c1-9(2)6-8(12)7-10(3,4)11(9)5/h8,12H,6-7H2,1-5H3	NWHNXXMYEICZAT-UHFFFAOYSA-N	2403-89-6	C10H21NO	1.4	4.44	164000000000	3.5e-07	3.03e-08	9.83e-07
1,2,2,6,6-Pentamethyl-4-piperidinol	CN1C(C)(C)CC(O)CC1(C)C	InChI=1S/C10H21NO/c1-9(2)6-8(12)7-10(3,4)11(9)5/h8,12H,6-7H2,1-5H3	NWHNXXMYEICZAT-UHFFFAOYSA-N	2403-89-6	C10H21NO	1.4	4.43	81043347030	1.75e-07	1.5e-08	4.86e-07
1,2,2,6,6-Pentamethyl-4-piperidinol	CN1C(C)(C)CC(O)CC1(C)C	InChI=1S/C10H21NO/c1-9(2)6-8(12)7-10(3,4)11(9)5/h8,12H,6-7H2,1-5H3	NWHNXXMYEICZAT-UHFFFAOYSA-N	2403-89-6	C10H21NO	1.4	4.44	43888121066	8.75e-08	8.1e-09	2.63e-07
1,2,2,6,6-Pentamethyl-4-piperidinol	CN1C(C)(C)CC(O)CC1(C)C	InChI=1S/C10H21NO/c1-9(2)6-8(12)7-10(3,4)11(9)5/h8,12H,6-7H2,1-5H3	NWHNXXMYEICZAT-UHFFFAOYSA-N	2403-89-6	C10H21NO	1.4	4.42	18405314966	3.5e-08	3.4e-09	1.1e-07
1,2,2,6,6-Pentamethyl-4-piperidinol	CN1C(C)(C)CC(O)CC1(C)C	InChI=1S/C10H21NO/c1-9(2)6-8(12)7-10(3,4)11(9)5/h8,12H,6-7H2,1-5H3	NWHNXXMYEICZAT-UHFFFAOYSA-N	2403-89-6	C10H21NO	1.4	4.43	8588603939	1.75e-08	1.59e-09	5.15e-08
Azamethiphos	COP(=O)(OC)SCn1c2ncc(Cl)cc2oc1=O	InChI=1S/C9H10ClN2O5PS/c1-15-18(14,16-2)19-5-12-8-7(17-9(12)13)3-6(10)4-11-8/h3-4H,5H2,1-2H3	VNKBTWQZTQIWDV-UHFFFAOYSA-N	35575-96-3	C9H10ClN2O5PS	1.52	2.27	107000000000	1.75e-07	3.27e-06	8.59e-07
Azamethiphos	COP(=O)(OC)SCn1c2ncc(Cl)cc2oc1=O	InChI=1S/C9H10ClN2O5PS/c1-15-18(14,16-2)19-5-12-8-7(17-9(12)13)3-6(10)4-11-8/h3-4H,5H2,1-2H3	VNKBTWQZTQIWDV-UHFFFAOYSA-N	35575-96-3	C9H10ClN2O5PS	1.52	2.25	56352443323	8.75e-08	1.72e-06	4.52e-07
Azamethiphos	COP(=O)(OC)SCn1c2ncc(Cl)cc2oc1=O	InChI=1S/C9H10ClN2O5PS/c1-15-18(14,16-2)19-5-12-8-7(17-9(12)13)3-6(10)4-11-8/h3-4H,5H2,1-2H3	VNKBTWQZTQIWDV-UHFFFAOYSA-N	35575-96-3	C9H10ClN2O5PS	1.52	2.19	25525464968	3.5e-08	7.81e-07	2.05e-07
Azamethiphos	COP(=O)(OC)SCn1c2ncc(Cl)cc2oc1=O	InChI=1S/C9H10ClN2O5PS/c1-15-18(14,16-2)19-5-12-8-7(17-9(12)13)3-6(10)4-11-8/h3-4H,5H2,1-2H3	VNKBTWQZTQIWDV-UHFFFAOYSA-N	35575-96-3	C9H10ClN2O5PS	1.52	2.1	11583229202	1.75e-08	3.54e-07	9.29e-08
Carbetamid	CCNC(=O)[C@H](C)OC(=O)Nc1ccccc1	InChI=1S/C12H16N2O3/c1-3-13-11(15)9(2)17-12(16)14-10-7-5-4-6-8-10/h4-9H,3H2,1-2H3,(H,13,15)(H,14,16)/t9-/m0/s1	AMRQXHFXNZFDCH-VIFPVBQESA-N	16118-49-3	C12H16N2O3	1.65	3.29	22574412466	3.5e-07	1.71e-06	2.51e-07
Carbetamid	CCNC(=O)[C@H](C)OC(=O)Nc1ccccc1	InChI=1S/C12H16N2O3/c1-3-13-11(15)9(2)17-12(16)14-10-7-5-4-6-8-10/h4-9H,3H2,1-2H3,(H,13,15)(H,14,16)/t9-/m0/s1	AMRQXHFXNZFDCH-VIFPVBQESA-N	16118-49-3	C12H16N2O3	1.65	3.28	10715932728	1.75e-07	8.11e-07	1.19e-07
Carbetamid	CCNC(=O)[C@H](C)OC(=O)Nc1ccccc1	InChI=1S/C12H16N2O3/c1-3-13-11(15)9(2)17-12(16)14-10-7-5-4-6-8-10/h4-9H,3H2,1-2H3,(H,13,15)(H,14,16)/t9-/m0/s1	AMRQXHFXNZFDCH-VIFPVBQESA-N	16118-49-3	C12H16N2O3	1.65	3.28	5997374345	8.75e-08	4.54e-07	6.67e-08
Carbetamid	CCNC(=O)[C@H](C)OC(=O)Nc1ccccc1	InChI=1S/C12H16N2O3/c1-3-13-11(15)9(2)17-12(16)14-10-7-5-4-6-8-10/h4-9H,3H2,1-2H3,(H,13,15)(H,14,16)/t9-/m0/s1	AMRQXHFXNZFDCH-VIFPVBQESA-N	16118-49-3	C12H16N2O3	1.65	3.27	2474524478	3.5e-08	1.87e-07	2.75e-08
Carbetamid	CCNC(=O)[C@H](C)OC(=O)Nc1ccccc1	InChI=1S/C12H16N2O3/c1-3-13-11(15)9(2)17-12(16)14-10-7-5-4-6-8-10/h4-9H,3H2,1-2H3,(H,13,15)(H,14,16)/t9-/m0/s1	AMRQXHFXNZFDCH-VIFPVBQESA-N	16118-49-3	C12H16N2O3	1.65	3.26	1001244582	1.75e-08	7.58e-08	1.11e-08
Metribuzin	CSc1nnc(c(=O)n1N)C(C)(C)C	InChI=1S/C8H14N4OS/c1-8(2,3)5-6(13)12(9)7(14-4)11-10-5/h9H2,1-4H3	FOXFZRUHNHCZPX-UHFFFAOYSA-N	21087-64-9	C8H14N4OS	1.7	2.53	37165960843	2.44e-07	7.83e-08	5.72e-07
Metribuzin	CSc1nnc(c(=O)n1N)C(C)(C)C	InChI=1S/C8H14N4OS/c1-8(2,3)5-6(13)12(9)7(14-4)11-10-5/h9H2,1-4H3	FOXFZRUHNHCZPX-UHFFFAOYSA-N	21087-64-9	C8H14N4OS	1.7	2.52	18827796267	1.22e-07	3.97e-08	2.9e-07
Metribuzin	CSc1nnc(c(=O)n1N)C(C)(C)C	InChI=1S/C8H14N4OS/c1-8(2,3)5-6(13)12(9)7(14-4)11-10-5/h9H2,1-4H3	FOXFZRUHNHCZPX-UHFFFAOYSA-N	21087-64-9	C8H14N4OS	1.7	2.51	10301432942	6.1e-08	2.17e-08	1.59e-07
Metribuzin	CSc1nnc(c(=O)n1N)C(C)(C)C	InChI=1S/C8H14N4OS/c1-8(2,3)5-6(13)12(9)7(14-4)11-10-5/h9H2,1-4H3	FOXFZRUHNHCZPX-UHFFFAOYSA-N	21087-64-9	C8H14N4OS	1.7	2.48	5235591289	2.44e-08	1.1e-08	8.06e-08
Metribuzin	CSc1nnc(c(=O)n1N)C(C)(C)C	InChI=1S/C8H14N4OS/c1-8(2,3)5-6(13)12(9)7(14-4)11-10-5/h9H2,1-4H3	FOXFZRUHNHCZPX-UHFFFAOYSA-N	21087-64-9	C8H14N4OS	1.7	2.38	3455946400	1.22e-08	7.28e-09	5.32e-08
4-Methylumbelliferone	Cc1cc(=O)oc2cc(O)ccc12	InChI=1S/C10H8O3/c1-6-4-10(12)13-9-5-7(11)2-3-8(6)9/h2-5,11H,1H3	HSHNITRMYYLLCV-UHFFFAOYSA-N	90-33-5	C10H8O3	1.78	3.77	18452227887	2.44e-07	6.19e-06	3.49e-07
4-Methylumbelliferone	Cc1cc(=O)oc2cc(O)ccc12	InChI=1S/C10H8O3/c1-6-4-10(12)13-9-5-7(11)2-3-8(6)9/h2-5,11H,1H3	HSHNITRMYYLLCV-UHFFFAOYSA-N	90-33-5	C10H8O3	1.78	3.75	9284566132	1.22e-07	3.11e-06	1.76e-07
4-Methylumbelliferone	Cc1cc(=O)oc2cc(O)ccc12	InChI=1S/C10H8O3/c1-6-4-10(12)13-9-5-7(11)2-3-8(6)9/h2-5,11H,1H3	HSHNITRMYYLLCV-UHFFFAOYSA-N	90-33-5	C10H8O3	1.78	3.76	4640469222	6.1e-08	1.56e-06	8.78e-08
4-Methylumbelliferone	Cc1cc(=O)oc2cc(O)ccc12	InChI=1S/C10H8O3/c1-6-4-10(12)13-9-5-7(11)2-3-8(6)9/h2-5,11H,1H3	HSHNITRMYYLLCV-UHFFFAOYSA-N	90-33-5	C10H8O3	1.78	3.73	2166535183	2.44e-08	7.26e-07	4.1e-08
4-Methylumbelliferone	Cc1cc(=O)oc2cc(O)ccc12	InChI=1S/C10H8O3/c1-6-4-10(12)13-9-5-7(11)2-3-8(6)9/h2-5,11H,1H3	HSHNITRMYYLLCV-UHFFFAOYSA-N	90-33-5	C10H8O3	1.78	3.7	9.16899e+08	1.22e-08	3.07e-07	1.73e-08
Oxadixyl	COCC(=O)N(N1CCOC1=O)c1c(C)cccc1C	InChI=1S/C14H18N2O4/c1-10-5-4-6-11(2)13(10)16(12(17)9-19-3)15-7-8-20-14(15)18/h4-6H,7-9H2,1-3H3	UWVQIROCRJWDKL-UHFFFAOYSA-N	77732-09-3	C14H18N2O4	1.8	3.12	51958245743	3.5e-07	5.82e-07	3.9e-07
Oxadixyl	COCC(=O)N(N1CCOC1=O)c1c(C)cccc1C	InChI=1S/C14H18N2O4/c1-10-5-4-6-11(2)13(10)16(12(17)9-19-3)15-7-8-20-14(15)18/h4-6H,7-9H2,1-3H3	UWVQIROCRJWDKL-UHFFFAOYSA-N	77732-09-3	C14H18N2O4	1.8	3.11	21605771267	1.75e-07	2.42e-07	1.62e-07
Oxadixyl	COCC(=O)N(N1CCOC1=O)c1c(C)cccc1C	InChI=1S/C14H18N2O4/c1-10-5-4-6-11(2)13(10)16(12(17)9-19-3)15-7-8-20-14(15)18/h4-6H,7-9H2,1-3H3	UWVQIROCRJWDKL-UHFFFAOYSA-N	77732-09-3	C14H18N2O4	1.8	3.1	13726238340	8.75e-08	1.54e-07	1.03e-07
Oxadixyl	COCC(=O)N(N1CCOC1=O)c1c(C)cccc1C	InChI=1S/C14H18N2O4/c1-10-5-4-6-11(2)13(10)16(12(17)9-19-3)15-7-8-20-14(15)18/h4-6H,7-9H2,1-3H3	UWVQIROCRJWDKL-UHFFFAOYSA-N	77732-09-3	C14H18N2O4	1.8	3.09	5017814621	3.5e-08	5.62e-08	3.77e-08
Oxadixyl	COCC(=O)N(N1CCOC1=O)c1c(C)cccc1C	InChI=1S/C14H18N2O4/c1-10-5-4-6-11(2)13(10)16(12(17)9-19-3)15-7-8-20-14(15)18/h4-6H,7-9H2,1-3H3	UWVQIROCRJWDKL-UHFFFAOYSA-N	77732-09-3	C14H18N2O4	1.8	3.08	2327049110	1.75e-08	2.61e-08	1.75e-08
Pipamperone	NC(=O)C1(CCN(CCCC(=O)c2ccc(F)cc2)CC1)N1CCCCC1	InChI=1S/C21H30FN3O2/c22-18-8-6-17(7-9-18)19(26)5-4-12-24-15-10-21(11-16-24,20(23)27)25-13-2-1-3-14-25/h6-9H,1-5,10-16H2,(H2,23,27)	AXKPFOAXAHJUAG-UHFFFAOYSA-N	1893-33-0	C21H30FN3O2	1.87	4.01	89149236778	1.75e-07	2.03e-09	6.46e-07
Pipamperone	NC(=O)C1(CCN(CCCC(=O)c2ccc(F)cc2)CC1)N1CCCCC1	InChI=1S/C21H30FN3O2/c22-18-8-6-17(7-9-18)19(26)5-4-12-24-15-10-21(11-16-24,20(23)27)25-13-2-1-3-14-25/h6-9H,1-5,10-16H2,(H2,23,27)	AXKPFOAXAHJUAG-UHFFFAOYSA-N	1893-33-0	C21H30FN3O2	1.87	4.02	47557491667	8.75e-08	1.08e-09	3.44e-07
Pipamperone	NC(=O)C1(CCN(CCCC(=O)c2ccc(F)cc2)CC1)N1CCCCC1	InChI=1S/C21H30FN3O2/c22-18-8-6-17(7-9-18)19(26)5-4-12-24-15-10-21(11-16-24,20(23)27)25-13-2-1-3-14-25/h6-9H,1-5,10-16H2,(H2,23,27)	AXKPFOAXAHJUAG-UHFFFAOYSA-N	1893-33-0	C21H30FN3O2	1.87	4.02	17547001659	3.5e-08	4e-10	1.27e-07
Pipamperone	NC(=O)C1(CCN(CCCC(=O)c2ccc(F)cc2)CC1)N1CCCCC1	InChI=1S/C21H30FN3O2/c22-18-8-6-17(7-9-18)19(26)5-4-12-24-15-10-21(11-16-24,20(23)27)25-13-2-1-3-14-25/h6-9H,1-5,10-16H2,(H2,23,27)	AXKPFOAXAHJUAG-UHFFFAOYSA-N	1893-33-0	C21H30FN3O2	1.87	3.99	8417429818	1.75e-08	1.92e-10	6.1e-08
Monuron	CN(C)C(=O)Nc1ccc(Cl)cc1	InChI=1S/C9H11ClN2O/c1-12(2)9(13)11-8-5-3-7(10)4-6-8/h3-6H,1-2H3,(H,11,13)	BMLIZLVNXIYGCK-UHFFFAOYSA-N	150-68-5	C9H11ClN2O	1.9	3.18	7958549281	2.44e-07	7.31e-08	8e-08
Monuron	CN(C)C(=O)Nc1ccc(Cl)cc1	InChI=1S/C9H11ClN2O/c1-12(2)9(13)11-8-5-3-7(10)4-6-8/h3-6H,1-2H3,(H,11,13)	BMLIZLVNXIYGCK-UHFFFAOYSA-N	150-68-5	C9H11ClN2O	1.9	3.17	3744032205	1.22e-07	3.44e-08	3.77e-08
Monuron	CN(C)C(=O)Nc1ccc(Cl)cc1	InChI=1S/C9H11ClN2O/c1-12(2)9(13)11-8-5-3-7(10)4-6-8/h3-6H,1-2H3,(H,11,13)	BMLIZLVNXIYGCK-UHFFFAOYSA-N	150-68-5	C9H11ClN2O	1.9	3.16	2020163195	6.1e-08	1.86e-08	2.03e-08
Monuron	CN(C)C(=O)Nc1ccc(Cl)cc1	InChI=1S/C9H11ClN2O/c1-12(2)9(13)11-8-5-3-7(10)4-6-8/h3-6H,1-2H3,(H,11,13)	BMLIZLVNXIYGCK-UHFFFAOYSA-N	150-68-5	C9H11ClN2O	1.9	3.15	6.95784e+08	2.44e-08	6.4e-09	7e-09
Monuron	CN(C)C(=O)Nc1ccc(Cl)cc1	InChI=1S/C9H11ClN2O/c1-12(2)9(13)11-8-5-3-7(10)4-6-8/h3-6H,1-2H3,(H,11,13)	BMLIZLVNXIYGCK-UHFFFAOYSA-N	150-68-5	C9H11ClN2O	1.9	3.13	2.96772e+08	1.22e-08	2.73e-09	2.98e-09
2,6-Dichlorbenzamid	NC(=O)c1c(Cl)cccc1Cl	InChI=1S/C7H5Cl2NO/c8-4-2-1-3-5(9)6(4)7(10)11/h1-3H,(H2,10,11)	JHSPCUHPSIUQRB-UHFFFAOYSA-N	2008-58-4	C7H5Cl2NO	2.03	3.72	20838233261	8.75e-07	2.8e-05	4.08e-07
2,6-Dichlorbenzamid	NC(=O)c1c(Cl)cccc1Cl	InChI=1S/C7H5Cl2NO/c8-4-2-1-3-5(9)6(4)7(10)11/h1-3H,(H2,10,11)	JHSPCUHPSIUQRB-UHFFFAOYSA-N	2008-58-4	C7H5Cl2NO	2.03	3.71	8621020674	3.5e-07	1.16e-05	1.69e-07
2,6-Dichlorbenzamid	NC(=O)c1c(Cl)cccc1Cl	InChI=1S/C7H5Cl2NO/c8-4-2-1-3-5(9)6(4)7(10)11/h1-3H,(H2,10,11)	JHSPCUHPSIUQRB-UHFFFAOYSA-N	2008-58-4	C7H5Cl2NO	2.03	3.7	3954956895	1.75e-07	5.32e-06	7.75e-08
2,6-Dichlorbenzamid	NC(=O)c1c(Cl)cccc1Cl	InChI=1S/C7H5Cl2NO/c8-4-2-1-3-5(9)6(4)7(10)11/h1-3H,(H2,10,11)	JHSPCUHPSIUQRB-UHFFFAOYSA-N	2008-58-4	C7H5Cl2NO	2.03	3.69	1874659129	8.75e-08	2.52e-06	3.67e-08
2,6-Dichlorbenzamid	NC(=O)c1c(Cl)cccc1Cl	InChI=1S/C7H5Cl2NO/c8-4-2-1-3-5(9)6(4)7(10)11/h1-3H,(H2,10,11)	JHSPCUHPSIUQRB-UHFFFAOYSA-N	2008-58-4	C7H5Cl2NO	2.03	3.69	6.23778e+08	3.5e-08	8.39e-07	1.22e-08
Carboxin	CC1=C(SCCO1)C(=O)Nc1ccccc1	InChI=1S/C12H13NO2S/c1-9-11(16-8-7-15-9)12(14)13-10-5-3-2-4-6-10/h2-6H,7-8H2,1H3,(H,13,14)	GYSSRZJIHXQEHQ-UHFFFAOYSA-N	5234-68-4	C12H13NO2S	2.1	2.98	38525106547	3.5e-07	2.91e-07	2.52e-07
Carboxin	CC1=C(SCCO1)C(=O)Nc1ccccc1	InChI=1S/C12H13NO2S/c1-9-11(16-8-7-15-9)12(14)13-10-5-3-2-4-6-10/h2-6H,7-8H2,1H3,(H,13,14)	GYSSRZJIHXQEHQ-UHFFFAOYSA-N	5234-68-4	C12H13NO2S	2.1	2.97	17370112096	1.75e-07	1.31e-07	1.14e-07
Carboxin	CC1=C(SCCO1)C(=O)Nc1ccccc1	InChI=1S/C12H13NO2S/c1-9-11(16-8-7-15-9)12(14)13-10-5-3-2-4-6-10/h2-6H,7-8H2,1H3,(H,13,14)	GYSSRZJIHXQEHQ-UHFFFAOYSA-N	5234-68-4	C12H13NO2S	2.1	2.96	9339964352	8.75e-08	7.05e-08	6.11e-08
Carboxin	CC1=C(SCCO1)C(=O)Nc1ccccc1	InChI=1S/C12H13NO2S/c1-9-11(16-8-7-15-9)12(14)13-10-5-3-2-4-6-10/h2-6H,7-8H2,1H3,(H,13,14)	GYSSRZJIHXQEHQ-UHFFFAOYSA-N	5234-68-4	C12H13NO2S	2.1	2.95	3837510824	3.5e-08	2.9e-08	2.51e-08
Carboxin	CC1=C(SCCO1)C(=O)Nc1ccccc1	InChI=1S/C12H13NO2S/c1-9-11(16-8-7-15-9)12(14)13-10-5-3-2-4-6-10/h2-6H,7-8H2,1H3,(H,13,14)	GYSSRZJIHXQEHQ-UHFFFAOYSA-N	5234-68-4	C12H13NO2S	2.1	2.91	1330158583	1.75e-08	1e-08	8.7e-09
Carbofuran	CNC(=O)Oc1cccc2CC(C)(C)Oc12	InChI=1S/C12H15NO3/c1-12(2)7-8-5-4-6-9(10(8)16-12)15-11(14)13-3/h4-6H,7H2,1-3H3,(H,13,14)	DUEPRVBVGDRKAG-UHFFFAOYSA-N	1563-66-2	C12H15NO3	2.3	2.62	34756095239	3.5e-07	1.5e-07	1.39e-07
Carbofuran	CNC(=O)Oc1cccc2CC(C)(C)Oc12	InChI=1S/C12H15NO3/c1-12(2)7-8-5-4-6-9(10(8)16-12)15-11(14)13-3/h4-6H,7H2,1-3H3,(H,13,14)	DUEPRVBVGDRKAG-UHFFFAOYSA-N	1563-66-2	C12H15NO3	2.3	2.6	13302956341	1.75e-07	5.75e-08	5.31e-08
Carbofuran	CNC(=O)Oc1cccc2CC(C)(C)Oc12	InChI=1S/C12H15NO3/c1-12(2)7-8-5-4-6-9(10(8)16-12)15-11(14)13-3/h4-6H,7H2,1-3H3,(H,13,14)	DUEPRVBVGDRKAG-UHFFFAOYSA-N	1563-66-2	C12H15NO3	2.3	2.62	7593978410	8.75e-08	3.28e-08	3.03e-08
Carbofuran	CNC(=O)Oc1cccc2CC(C)(C)Oc12	InChI=1S/C12H15NO3/c1-12(2)7-8-5-4-6-9(10(8)16-12)15-11(14)13-3/h4-6H,7H2,1-3H3,(H,13,14)	DUEPRVBVGDRKAG-UHFFFAOYSA-N	1563-66-2	C12H15NO3	2.3	2.6	2840482516	3.5e-08	1.23e-08	1.13e-08
Carbofuran	CNC(=O)Oc1cccc2CC(C)(C)Oc12	InChI=1S/C12H15NO3/c1-12(2)7-8-5-4-6-9(10(8)16-12)15-11(14)13-3/h4-6H,7H2,1-3H3,(H,13,14)	DUEPRVBVGDRKAG-UHFFFAOYSA-N	1563-66-2	C12H15NO3	2.3	2.55	1549237428	1.75e-08	6.7e-09	6.19e-09
Chlorsulfuron	COc1nc(C)nc(NC(=O)NS(=O)(=O)c2ccccc2Cl)n1	InChI=1S/C12H12ClN5O4S/c1-7-14-10(17-12(15-7)22-2)16-11(19)18-23(20,21)9-6-4-3-5-8(9)13/h3-6H,1-2H3,(H2,14,15,16,17,18,19)	VJYIFXVZLXQVHO-UHFFFAOYSA-N	64902-72-3	C12H12ClN5O4S	2.3	5.7	101000000000	1.75e-06	1.38e-06	1.75e-06
Chlorsulfuron	COc1nc(C)nc(NC(=O)NS(=O)(=O)c2ccccc2Cl)n1	InChI=1S/C12H12ClN5O4S/c1-7-14-10(17-12(15-7)22-2)16-11(19)18-23(20,21)9-6-4-3-5-8(9)13/h3-6H,1-2H3,(H2,14,15,16,17,18,19)	VJYIFXVZLXQVHO-UHFFFAOYSA-N	64902-72-3	C12H12ClN5O4S	2.3	5.7	50329492756	8.75e-07	6.9e-07	8.73e-07
Chlorsulfuron	COc1nc(C)nc(NC(=O)NS(=O)(=O)c2ccccc2Cl)n1	InChI=1S/C12H12ClN5O4S/c1-7-14-10(17-12(15-7)22-2)16-11(19)18-23(20,21)9-6-4-3-5-8(9)13/h3-6H,1-2H3,(H2,14,15,16,17,18,19)	VJYIFXVZLXQVHO-UHFFFAOYSA-N	64902-72-3	C12H12ClN5O4S	2.3	5.69	19639847434	3.5e-07	2.69e-07	3.41e-07
Chlorsulfuron	COc1nc(C)nc(NC(=O)NS(=O)(=O)c2ccccc2Cl)n1	InChI=1S/C12H12ClN5O4S/c1-7-14-10(17-12(15-7)22-2)16-11(19)18-23(20,21)9-6-4-3-5-8(9)13/h3-6H,1-2H3,(H2,14,15,16,17,18,19)	VJYIFXVZLXQVHO-UHFFFAOYSA-N	64902-72-3	C12H12ClN5O4S	2.3	5.68	8833667864	1.75e-07	1.21e-07	1.53e-07
Chlorsulfuron	COc1nc(C)nc(NC(=O)NS(=O)(=O)c2ccccc2Cl)n1	InChI=1S/C12H12ClN5O4S/c1-7-14-10(17-12(15-7)22-2)16-11(19)18-23(20,21)9-6-4-3-5-8(9)13/h3-6H,1-2H3,(H2,14,15,16,17,18,19)	VJYIFXVZLXQVHO-UHFFFAOYSA-N	64902-72-3	C12H12ClN5O4S	2.3	5.69	4269658026	8.75e-08	5.85e-08	7.41e-08
Chlorsulfuron	COc1nc(C)nc(NC(=O)NS(=O)(=O)c2ccccc2Cl)n1	InChI=1S/C12H12ClN5O4S/c1-7-14-10(17-12(15-7)22-2)16-11(19)18-23(20,21)9-6-4-3-5-8(9)13/h3-6H,1-2H3,(H2,14,15,16,17,18,19)	VJYIFXVZLXQVHO-UHFFFAOYSA-N	64902-72-3	C12H12ClN5O4S	2.3	5.68	1476878138	3.5e-08	2.02e-08	2.56e-08
2-Aminoheptane	CCCCCC(C)N	InChI=1S/C7H17N/c1-3-4-5-6-7(2)8/h7H,3-6,8H2,1-2H3	VSRBKQFNFZQRBM-UHFFFAOYSA-N	123-82-0	C7H17N	2.34	4.34	1285387083	8.75e-08	8.81e-09	5.09e-08
2-Aminoheptane	CCCCCC(C)N	InChI=1S/C7H17N/c1-3-4-5-6-7(2)8/h7H,3-6,8H2,1-2H3	VSRBKQFNFZQRBM-UHFFFAOYSA-N	123-82-0	C7H17N	2.34	4.33	6.54294e+08	3.5e-08	4.48e-09	2.59e-08
2-Ethyl-1-hexylamine	CCCCC(CC)CN	InChI=1S/C8H19N/c1-3-5-6-8(4-2)7-9/h8H,3-7,9H2,1-2H3	LTHNHFOGQMKPOV-UHFFFAOYSA-N	104-75-6	C8H19N	2.4	3.99	6775586171	3.5e-07	6.02e-08	2.36e-07
2-Ethyl-1-hexylamine	CCCCC(CC)CN	InChI=1S/C8H19N/c1-3-5-6-8(4-2)7-9/h8H,3-7,9H2,1-2H3	LTHNHFOGQMKPOV-UHFFFAOYSA-N	104-75-6	C8H19N	2.4	3.97	3516356064	1.75e-07	3.12e-08	1.22e-07
Chlortoluron	CN(C)C(=O)Nc1ccc(C)c(Cl)c1	InChI=1S/C10H13ClN2O/c1-7-4-5-8(6-9(7)11)12-10(14)13(2)3/h4-6H,1-3H3,(H,12,14)	JXCGFZXSOMJFOA-UHFFFAOYSA-N	15545-48-9	C10H13ClN2O	2.4	3.14	49085583379	3.5e-07	2.29e-07	4.94e-07
Chlortoluron	CN(C)C(=O)Nc1ccc(C)c(Cl)c1	InChI=1S/C10H13ClN2O/c1-7-4-5-8(6-9(7)11)12-10(14)13(2)3/h4-6H,1-3H3,(H,12,14)	JXCGFZXSOMJFOA-UHFFFAOYSA-N	15545-48-9	C10H13ClN2O	2.4	3.13	22476667123	1.75e-07	1.05e-07	2.26e-07
Chlortoluron	CN(C)C(=O)Nc1ccc(C)c(Cl)c1	InChI=1S/C10H13ClN2O/c1-7-4-5-8(6-9(7)11)12-10(14)13(2)3/h4-6H,1-3H3,(H,12,14)	JXCGFZXSOMJFOA-UHFFFAOYSA-N	15545-48-9	C10H13ClN2O	2.4	3.13	12919621766	8.75e-08	6.03e-08	1.3e-07
Chlortoluron	CN(C)C(=O)Nc1ccc(C)c(Cl)c1	InChI=1S/C10H13ClN2O/c1-7-4-5-8(6-9(7)11)12-10(14)13(2)3/h4-6H,1-3H3,(H,12,14)	JXCGFZXSOMJFOA-UHFFFAOYSA-N	15545-48-9	C10H13ClN2O	2.4	3.12	4626583119	3.5e-08	2.16e-08	4.65e-08
Chlortoluron	CN(C)C(=O)Nc1ccc(C)c(Cl)c1	InChI=1S/C10H13ClN2O/c1-7-4-5-8(6-9(7)11)12-10(14)13(2)3/h4-6H,1-3H3,(H,12,14)	JXCGFZXSOMJFOA-UHFFFAOYSA-N	15545-48-9	C10H13ClN2O	2.4	3.1	2249155997	1.75e-08	1.05e-08	2.26e-08
Metobromuron	CON(C)C(=O)Nc1ccc(Br)cc1	InChI=1S/C9H11BrN2O2/c1-12(14-2)9(13)11-8-5-3-7(10)4-6-8/h3-6H,1-2H3,(H,11,13)	WLFDQEVORAMCIM-UHFFFAOYSA-N	3060-89-7	C9H11BrN2O2	2.4	2.16	23765733196	1.22e-07	2.73e-07	4.15e-07
Metobromuron	CON(C)C(=O)Nc1ccc(Br)cc1	InChI=1S/C9H11BrN2O2/c1-12(14-2)9(13)11-8-5-3-7(10)4-6-8/h3-6H,1-2H3,(H,11,13)	WLFDQEVORAMCIM-UHFFFAOYSA-N	3060-89-7	C9H11BrN2O2	2.4	2.14	12644078833	6.1e-08	1.45e-07	2.21e-07
Metobromuron	CON(C)C(=O)Nc1ccc(Br)cc1	InChI=1S/C9H11BrN2O2/c1-12(14-2)9(13)11-8-5-3-7(10)4-6-8/h3-6H,1-2H3,(H,11,13)	WLFDQEVORAMCIM-UHFFFAOYSA-N	3060-89-7	C9H11BrN2O2	2.4	2.09	5582757424	2.44e-08	6.41e-08	9.76e-08
Metobromuron	CON(C)C(=O)Nc1ccc(Br)cc1	InChI=1S/C9H11BrN2O2/c1-12(14-2)9(13)11-8-5-3-7(10)4-6-8/h3-6H,1-2H3,(H,11,13)	WLFDQEVORAMCIM-UHFFFAOYSA-N	3060-89-7	C9H11BrN2O2	2.4	2.05	2664282334	1.22e-08	3.06e-08	4.66e-08
Budesonid	CCC[C@@H]1O[C@@H]2C[C@H]3[C@@H]4CCC5=CC(=O)C=C[C@]5(C)[C@H]4[C@@H](O)C[C@]3(C)[C@@]2(O1)C(=O)CO	InChI=1S/C25H34O6/c1-4-5-21-30-20-11-17-16-7-6-14-10-15(27)8-9-23(14,2)22(16)18(28)12-24(17,3)25(20,31-21)19(29)13-26/h8-10,16-18,20-22,26,28H,4-7,11-13H2,1-3H3/t16-,17-,18-,20+,21+,22+,23-,24-,25+/m0/s1	VOVIALXJUBGFJZ-VXKMTNQYSA-N	51333-22-3	C25H34O6	2.5	3.69	43747415363	3.5e-07	2.3e-07	4.49e-07
Budesonid	CCC[C@@H]1O[C@@H]2C[C@H]3[C@@H]4CCC5=CC(=O)C=C[C@]5(C)[C@H]4[C@@H](O)C[C@]3(C)[C@@]2(O1)C(=O)CO	InChI=1S/C25H34O6/c1-4-5-21-30-20-11-17-16-7-6-14-10-15(27)8-9-23(14,2)22(16)18(28)12-24(17,3)25(20,31-21)19(29)13-26/h8-10,16-18,20-22,26,28H,4-7,11-13H2,1-3H3/t16-,17-,18-,20+,21+,22+,23-,24-,25+/m0/s1	VOVIALXJUBGFJZ-VXKMTNQYSA-N	51333-22-3	C25H34O6	2.5	3.66	20340530849	1.75e-07	1.07e-07	2.09e-07
Budesonid	CCC[C@@H]1O[C@@H]2C[C@H]3[C@@H]4CCC5=CC(=O)C=C[C@]5(C)[C@H]4[C@@H](O)C[C@]3(C)[C@@]2(O1)C(=O)CO	InChI=1S/C25H34O6/c1-4-5-21-30-20-11-17-16-7-6-14-10-15(27)8-9-23(14,2)22(16)18(28)12-24(17,3)25(20,31-21)19(29)13-26/h8-10,16-18,20-22,26,28H,4-7,11-13H2,1-3H3/t16-,17-,18-,20+,21+,22+,23-,24-,25+/m0/s1	VOVIALXJUBGFJZ-VXKMTNQYSA-N	51333-22-3	C25H34O6	2.5	3.67	10954955358	8.75e-08	5.77e-08	1.13e-07
Budesonid	CCC[C@@H]1O[C@@H]2C[C@H]3[C@@H]4CCC5=CC(=O)C=C[C@]5(C)[C@H]4[C@@H](O)C[C@]3(C)[C@@]2(O1)C(=O)CO	InChI=1S/C25H34O6/c1-4-5-21-30-20-11-17-16-7-6-14-10-15(27)8-9-23(14,2)22(16)18(28)12-24(17,3)25(20,31-21)19(29)13-26/h8-10,16-18,20-22,26,28H,4-7,11-13H2,1-3H3/t16-,17-,18-,20+,21+,22+,23-,24-,25+/m0/s1	VOVIALXJUBGFJZ-VXKMTNQYSA-N	51333-22-3	C25H34O6	2.5	3.65	4546608418	3.5e-08	2.39e-08	4.67e-08
Budesonid	CCC[C@@H]1O[C@@H]2C[C@H]3[C@@H]4CCC5=CC(=O)C=C[C@]5(C)[C@H]4[C@@H](O)C[C@]3(C)[C@@]2(O1)C(=O)CO	InChI=1S/C25H34O6/c1-4-5-21-30-20-11-17-16-7-6-14-10-15(27)8-9-23(14,2)22(16)18(28)12-24(17,3)25(20,31-21)19(29)13-26/h8-10,16-18,20-22,26,28H,4-7,11-13H2,1-3H3/t16-,17-,18-,20+,21+,22+,23-,24-,25+/m0/s1	VOVIALXJUBGFJZ-VXKMTNQYSA-N	51333-22-3	C25H34O6	2.5	3.63	2228867394	1.75e-08	1.17e-08	2.29e-08
DEET	CCN(CC)C(=O)c1cccc(C)c1	InChI=1S/C12H17NO/c1-4-13(5-2)12(14)11-8-6-7-10(3)9-11/h6-9H,4-5H2,1-3H3	MMOXZBCLCQITDF-UHFFFAOYSA-N	134-62-3	C12H17NO	2.5	1.41	425000000000	8.75e-07	2.6e-07	2.95e-06
DEET	CCN(CC)C(=O)c1cccc(C)c1	InChI=1S/C12H17NO/c1-4-13(5-2)12(14)11-8-6-7-10(3)9-11/h6-9H,4-5H2,1-3H3	MMOXZBCLCQITDF-UHFFFAOYSA-N	134-62-3	C12H17NO	2.5	1.4	166000000000	3.5e-07	1.01e-07	1.15e-06
Atrazine	CCNc1nc(Cl)nc(NC(C)C)n1	InChI=1S/C8H14ClN5/c1-4-10-7-12-6(9)13-8(14-7)11-5(2)3/h5H,4H2,1-3H3,(H2,10,11,12,13,14)	MXWJVTOOROXGIU-UHFFFAOYSA-N	1912-24-9	C8H14ClN5	2.6	1.75	158000000000	1.75e-07	1.19e-08	1.38e-06
Atrazine	CCNc1nc(Cl)nc(NC(C)C)n1	InChI=1S/C8H14ClN5/c1-4-10-7-12-6(9)13-8(14-7)11-5(2)3/h5H,4H2,1-3H3,(H2,10,11,12,13,14)	MXWJVTOOROXGIU-UHFFFAOYSA-N	1912-24-9	C8H14ClN5	2.6	1.74	85761139805	8.75e-08	6.43e-09	7.51e-07
Atrazine	CCNc1nc(Cl)nc(NC(C)C)n1	InChI=1S/C8H14ClN5/c1-4-10-7-12-6(9)13-8(14-7)11-5(2)3/h5H,4H2,1-3H3,(H2,10,11,12,13,14)	MXWJVTOOROXGIU-UHFFFAOYSA-N	1912-24-9	C8H14ClN5	2.6	1.72	37359272235	3.5e-08	2.8e-09	3.27e-07
Atrazine	CCNc1nc(Cl)nc(NC(C)C)n1	InChI=1S/C8H14ClN5/c1-4-10-7-12-6(9)13-8(14-7)11-5(2)3/h5H,4H2,1-3H3,(H2,10,11,12,13,14)	MXWJVTOOROXGIU-UHFFFAOYSA-N	1912-24-9	C8H14ClN5	2.6	1.67	18161652673	1.75e-08	1.36e-09	1.59e-07
TCPP	CC(CCl)OP(=O)(OC(C)CCl)OC(C)CCl	InChI=1S/C9H18Cl3O4P/c1-7(4-10)14-17(13,15-8(2)5-11)16-9(3)6-12/h7-9H,4-6H2,1-3H3	KVMPUXDNESXNOH-UHFFFAOYSA-N	13674-84-5	C9H18Cl3O4P	2.6	1.35	277000000000	3.5e-07	1.22e-06	1.33e-06
TCPP	CC(CCl)OP(=O)(OC(C)CCl)OC(C)CCl	InChI=1S/C9H18Cl3O4P/c1-7(4-10)14-17(13,15-8(2)5-11)16-9(3)6-12/h7-9H,4-6H2,1-3H3	KVMPUXDNESXNOH-UHFFFAOYSA-N	13674-84-5	C9H18Cl3O4P	2.6	1.33	146000000000	1.75e-07	6.41e-07	7.04e-07
TCPP	CC(CCl)OP(=O)(OC(C)CCl)OC(C)CCl	InChI=1S/C9H18Cl3O4P/c1-7(4-10)14-17(13,15-8(2)5-11)16-9(3)6-12/h7-9H,4-6H2,1-3H3	KVMPUXDNESXNOH-UHFFFAOYSA-N	13674-84-5	C9H18Cl3O4P	2.6	1.33	88855805670	8.75e-08	3.9e-07	4.28e-07
TCPP	CC(CCl)OP(=O)(OC(C)CCl)OC(C)CCl	InChI=1S/C9H18Cl3O4P/c1-7(4-10)14-17(13,15-8(2)5-11)16-9(3)6-12/h7-9H,4-6H2,1-3H3	KVMPUXDNESXNOH-UHFFFAOYSA-N	13674-84-5	C9H18Cl3O4P	2.6	1.32	42273647215	3.5e-08	1.86e-07	2.04e-07
TCPP	CC(CCl)OP(=O)(OC(C)CCl)OC(C)CCl	InChI=1S/C9H18Cl3O4P/c1-7(4-10)14-17(13,15-8(2)5-11)16-9(3)6-12/h7-9H,4-6H2,1-3H3	KVMPUXDNESXNOH-UHFFFAOYSA-N	13674-84-5	C9H18Cl3O4P	2.6	1.3	27833469121	1.75e-08	1.22e-07	1.34e-07
Diphenamid	CN(C)C(=O)C(c1ccccc1)c1ccccc1	InChI=1S/C16H17NO/c1-17(2)16(18)15(13-9-5-3-6-10-13)14-11-7-4-8-12-14/h3-12,15H,1-2H3	QAHFOPIILNICLA-UHFFFAOYSA-N	957-51-7	C16H17NO	2.93	2.57	39568580075	3.5e-07	4.57e-09	3.09e-07
Diphenamid	CN(C)C(=O)C(c1ccccc1)c1ccccc1	InChI=1S/C16H17NO/c1-17(2)16(18)15(13-9-5-3-6-10-13)14-11-7-4-8-12-14/h3-12,15H,1-2H3	QAHFOPIILNICLA-UHFFFAOYSA-N	957-51-7	C16H17NO	2.93	2.56	17137560805	1.75e-07	1.98e-09	1.34e-07
Diphenamid	CN(C)C(=O)C(c1ccccc1)c1ccccc1	InChI=1S/C16H17NO/c1-17(2)16(18)15(13-9-5-3-6-10-13)14-11-7-4-8-12-14/h3-12,15H,1-2H3	QAHFOPIILNICLA-UHFFFAOYSA-N	957-51-7	C16H17NO	2.93	2.55	9501942708	8.75e-08	1.1e-09	7.43e-08
Diphenamid	CN(C)C(=O)C(c1ccccc1)c1ccccc1	InChI=1S/C16H17NO/c1-17(2)16(18)15(13-9-5-3-6-10-13)14-11-7-4-8-12-14/h3-12,15H,1-2H3	QAHFOPIILNICLA-UHFFFAOYSA-N	957-51-7	C16H17NO	2.93	2.53	3567004039	3.5e-08	4.12e-10	2.79e-08
Diphenamid	CN(C)C(=O)C(c1ccccc1)c1ccccc1	InChI=1S/C16H17NO/c1-17(2)16(18)15(13-9-5-3-6-10-13)14-11-7-4-8-12-14/h3-12,15H,1-2H3	QAHFOPIILNICLA-UHFFFAOYSA-N	957-51-7	C16H17NO	2.93	2.51	1957067756	1.75e-08	2.26e-10	1.53e-08
Metazachlor	Cc1cccc(C)c1N(Cn1cccn1)C(=O)CCl	InChI=1S/C14H16ClN3O/c1-11-5-3-6-12(2)14(11)18(13(19)9-15)10-17-8-4-7-16-17/h3-8H,9-10H2,1-2H3	STEPQTYSZVCJPV-UHFFFAOYSA-N	67129-08-2	C14H16ClN3O	2.98	1.37	64720294019	2.44e-07	6.51e-08	2.98e-07
Metazachlor	Cc1cccc(C)c1N(Cn1cccn1)C(=O)CCl	InChI=1S/C14H16ClN3O/c1-11-5-3-6-12(2)14(11)18(13(19)9-15)10-17-8-4-7-16-17/h3-8H,9-10H2,1-2H3	STEPQTYSZVCJPV-UHFFFAOYSA-N	67129-08-2	C14H16ClN3O	2.98	1.35	31919637434	1.22e-07	3.21e-08	1.47e-07
Metazachlor	Cc1cccc(C)c1N(Cn1cccn1)C(=O)CCl	InChI=1S/C14H16ClN3O/c1-11-5-3-6-12(2)14(11)18(13(19)9-15)10-17-8-4-7-16-17/h3-8H,9-10H2,1-2H3	STEPQTYSZVCJPV-UHFFFAOYSA-N	67129-08-2	C14H16ClN3O	2.98	1.35	18604531615	6.1e-08	1.87e-08	8.55e-08
Metazachlor	Cc1cccc(C)c1N(Cn1cccn1)C(=O)CCl	InChI=1S/C14H16ClN3O/c1-11-5-3-6-12(2)14(11)18(13(19)9-15)10-17-8-4-7-16-17/h3-8H,9-10H2,1-2H3	STEPQTYSZVCJPV-UHFFFAOYSA-N	67129-08-2	C14H16ClN3O	2.98	1.34	8104649770	2.44e-08	8.15e-09	3.73e-08
Metazachlor	Cc1cccc(C)c1N(Cn1cccn1)C(=O)CCl	InChI=1S/C14H16ClN3O/c1-11-5-3-6-12(2)14(11)18(13(19)9-15)10-17-8-4-7-16-17/h3-8H,9-10H2,1-2H3	STEPQTYSZVCJPV-UHFFFAOYSA-N	67129-08-2	C14H16ClN3O	2.98	1.31	3920805397	1.22e-08	3.94e-09	1.8e-08
Dimethylsebacate	COC(=O)CCCCCCCCC(=O)OC	InChI=1S/C12H22O4/c1-15-11(13)9-7-5-3-4-6-8-10-12(14)16-2/h3-10H2,1-2H3	ALOUNLDAKADEEB-UHFFFAOYSA-N	106-79-6	C12H22O4	3	0.69	10012812370	1.75e-07	4.22e-07	8.59e-08
Dimethylsebacate	COC(=O)CCCCCCCCC(=O)OC	InChI=1S/C12H22O4/c1-15-11(13)9-7-5-3-4-6-8-10-12(14)16-2/h3-10H2,1-2H3	ALOUNLDAKADEEB-UHFFFAOYSA-N	106-79-6	C12H22O4	3	0.68	5271682806	8.75e-08	2.22e-07	4.52e-08
Dimethylsebacate	COC(=O)CCCCCCCCC(=O)OC	InChI=1S/C12H22O4/c1-15-11(13)9-7-5-3-4-6-8-10-12(14)16-2/h3-10H2,1-2H3	ALOUNLDAKADEEB-UHFFFAOYSA-N	106-79-6	C12H22O4	3	0.68	2674575857	3.5e-08	1.13e-07	2.3e-08
Dimethylsebacate	COC(=O)CCCCCCCCC(=O)OC	InChI=1S/C12H22O4/c1-15-11(13)9-7-5-3-4-6-8-10-12(14)16-2/h3-10H2,1-2H3	ALOUNLDAKADEEB-UHFFFAOYSA-N	106-79-6	C12H22O4	3	0.66	1342480853	1.75e-08	5.66e-08	1.15e-08
Chlorbromuron	CON(C)C(=O)Nc1ccc(Br)c(Cl)c1	InChI=1S/C9H10BrClN2O2/c1-13(15-2)9(14)12-6-3-4-7(10)8(11)5-6/h3-5H,1-2H3,(H,12,14)	NLYNUTMZTCLNOO-UHFFFAOYSA-N	13360-45-7	C9H10BrClN2O2	3.1	2.68	18226347693	3.5e-07	4.9e-07	2.25e-07
Chlorbromuron	CON(C)C(=O)Nc1ccc(Br)c(Cl)c1	InChI=1S/C9H10BrClN2O2/c1-13(15-2)9(14)12-6-3-4-7(10)8(11)5-6/h3-5H,1-2H3,(H,12,14)	NLYNUTMZTCLNOO-UHFFFAOYSA-N	13360-45-7	C9H10BrClN2O2	3.1	2.67	8081422624	1.75e-07	2.17e-07	9.96e-08
Chlorbromuron	CON(C)C(=O)Nc1ccc(Br)c(Cl)c1	InChI=1S/C9H10BrClN2O2/c1-13(15-2)9(14)12-6-3-4-7(10)8(11)5-6/h3-5H,1-2H3,(H,12,14)	NLYNUTMZTCLNOO-UHFFFAOYSA-N	13360-45-7	C9H10BrClN2O2	3.1	2.65	4214079550	8.75e-08	1.13e-07	5.19e-08
Chlorbromuron	CON(C)C(=O)Nc1ccc(Br)c(Cl)c1	InChI=1S/C9H10BrClN2O2/c1-13(15-2)9(14)12-6-3-4-7(10)8(11)5-6/h3-5H,1-2H3,(H,12,14)	NLYNUTMZTCLNOO-UHFFFAOYSA-N	13360-45-7	C9H10BrClN2O2	3.1	2.64	1659578684	3.5e-08	4.46e-08	2.05e-08
Chlorfenvinphos	CCOP(=O)(OCC)OC(=CCl)c1ccc(Cl)cc1Cl	InChI=1S/C12H14Cl3O4P/c1-3-17-20(16,18-4-2)19-12(8-13)10-6-5-9(14)7-11(10)15/h5-8H,3-4H2,1-2H3	FSAVDKDHPDSCTO-UHFFFAOYSA-N	470-90-6	C12H14Cl3O4P	3.1	1.35	152000000000	3.5e-07	1.72e-07	6.81e-07
Chlorfenvinphos	CCOP(=O)(OCC)OC(=CCl)c1ccc(Cl)cc1Cl	InChI=1S/C12H14Cl3O4P/c1-3-17-20(16,18-4-2)19-12(8-13)10-6-5-9(14)7-11(10)15/h5-8H,3-4H2,1-2H3	FSAVDKDHPDSCTO-UHFFFAOYSA-N	470-90-6	C12H14Cl3O4P	3.1	1.33	52074616312	1.75e-07	5.89e-08	2.33e-07
Chlorfenvinphos	CCOP(=O)(OCC)OC(=CCl)c1ccc(Cl)cc1Cl	InChI=1S/C12H14Cl3O4P/c1-3-17-20(16,18-4-2)19-12(8-13)10-6-5-9(14)7-11(10)15/h5-8H,3-4H2,1-2H3	FSAVDKDHPDSCTO-UHFFFAOYSA-N	470-90-6	C12H14Cl3O4P	3.1	1.33	28439208600	8.75e-08	3.21e-08	1.27e-07
Chlorfenvinphos	CCOP(=O)(OCC)OC(=CCl)c1ccc(Cl)cc1Cl	InChI=1S/C12H14Cl3O4P/c1-3-17-20(16,18-4-2)19-12(8-13)10-6-5-9(14)7-11(10)15/h5-8H,3-4H2,1-2H3	FSAVDKDHPDSCTO-UHFFFAOYSA-N	470-90-6	C12H14Cl3O4P	3.1	1.32	11496280602	3.5e-08	1.3e-08	5.15e-08
Chlorfenvinphos	CCOP(=O)(OCC)OC(=CCl)c1ccc(Cl)cc1Cl	InChI=1S/C12H14Cl3O4P/c1-3-17-20(16,18-4-2)19-12(8-13)10-6-5-9(14)7-11(10)15/h5-8H,3-4H2,1-2H3	FSAVDKDHPDSCTO-UHFFFAOYSA-N	470-90-6	C12H14Cl3O4P	3.1	1.3	4922683744	1.75e-08	5.56e-09	2.21e-08
Metolachlor	CCc1cccc(C)c1N(C(C)COC)C(=O)CCl	InChI=1S/C15H22ClNO2/c1-5-13-8-6-7-11(2)15(13)17(14(18)9-16)12(3)10-19-4/h6-8,12H,5,9-10H2,1-4H3	WVQBLGZPHOPPFO-UHFFFAOYSA-N	51218-45-2	C15H22ClNO2	3.1	1.33	31308842982	6.1e-08	2.37e-08	1.3e-07
Metolachlor	CCc1cccc(C)c1N(C(C)COC)C(=O)CCl	InChI=1S/C15H22ClNO2/c1-5-13-8-6-7-11(2)15(13)17(14(18)9-16)12(3)10-19-4/h6-8,12H,5,9-10H2,1-4H3	WVQBLGZPHOPPFO-UHFFFAOYSA-N	51218-45-2	C15H22ClNO2	3.1	1.32	13039636120	2.44e-08	9.86e-09	5.4e-08
Metolachlor	CCc1cccc(C)c1N(C(C)COC)C(=O)CCl	InChI=1S/C15H22ClNO2/c1-5-13-8-6-7-11(2)15(13)17(14(18)9-16)12(3)10-19-4/h6-8,12H,5,9-10H2,1-4H3	WVQBLGZPHOPPFO-UHFFFAOYSA-N	51218-45-2	C15H22ClNO2	3.1	1.3	5385100971	1.22e-08	4.07e-09	2.23e-08
Butylated hydroxyanisole	COc1ccc(O)c(c1)C(C)(C)C	InChI=1S/C11H16O2/c1-11(2,3)9-7-8(13-4)5-6-10(9)12/h5-7,12H,1-4H3	MRBKEAMVRSLQPH-UHFFFAOYSA-N	25013-16-5	C11H16O2	3.2	3.22	2633817791	8.75e-07	1.96e-08	3.77e-08
Butylated hydroxyanisole	COc1ccc(O)c(c1)C(C)(C)C	InChI=1S/C11H16O2/c1-11(2,3)9-7-8(13-4)5-6-10(9)12/h5-7,12H,1-4H3	MRBKEAMVRSLQPH-UHFFFAOYSA-N	25013-16-5	C11H16O2	3.2	3.21	1162584149	3.5e-07	8.67e-09	1.66e-08
Butylated hydroxyanisole	COc1ccc(O)c(c1)C(C)(C)C	InChI=1S/C11H16O2/c1-11(2,3)9-7-8(13-4)5-6-10(9)12/h5-7,12H,1-4H3	MRBKEAMVRSLQPH-UHFFFAOYSA-N	25013-16-5	C11H16O2	3.2	3.19	4.93499e+08	1.75e-07	3.68e-09	7.07e-09
Butylated hydroxyanisole	COc1ccc(O)c(c1)C(C)(C)C	InChI=1S/C11H16O2/c1-11(2,3)9-7-8(13-4)5-6-10(9)12/h5-7,12H,1-4H3	MRBKEAMVRSLQPH-UHFFFAOYSA-N	25013-16-5	C11H16O2	3.2	3.19	330907473	8.75e-08	2.47e-09	4.74e-09
Linuron	CON(C)C(=O)Nc1ccc(Cl)c(Cl)c1	InChI=1S/C9H10Cl2N2O2/c1-13(15-2)9(14)12-6-3-4-7(10)8(11)5-6/h3-5H,1-2H3,(H,12,14)	XKJMBINCVNINCA-UHFFFAOYSA-N	330-55-2	C9H10Cl2N2O2	3.2	2.59	10880594085	2.44e-07	4.79e-07	1.18e-07
Linuron	CON(C)C(=O)Nc1ccc(Cl)c(Cl)c1	InChI=1S/C9H10Cl2N2O2/c1-13(15-2)9(14)12-6-3-4-7(10)8(11)5-6/h3-5H,1-2H3,(H,12,14)	XKJMBINCVNINCA-UHFFFAOYSA-N	330-55-2	C9H10Cl2N2O2	3.2	2.58	4943002470	1.22e-07	2.18e-07	5.36e-08
Linuron	CON(C)C(=O)Nc1ccc(Cl)c(Cl)c1	InChI=1S/C9H10Cl2N2O2/c1-13(15-2)9(14)12-6-3-4-7(10)8(11)5-6/h3-5H,1-2H3,(H,12,14)	XKJMBINCVNINCA-UHFFFAOYSA-N	330-55-2	C9H10Cl2N2O2	3.2	2.56	2617830048	6.1e-08	1.15e-07	2.84e-08
Linuron	CON(C)C(=O)Nc1ccc(Cl)c(Cl)c1	InChI=1S/C9H10Cl2N2O2/c1-13(15-2)9(14)12-6-3-4-7(10)8(11)5-6/h3-5H,1-2H3,(H,12,14)	XKJMBINCVNINCA-UHFFFAOYSA-N	330-55-2	C9H10Cl2N2O2	3.2	2.55	941094229	2.44e-08	4.14e-08	1.02e-08
Linuron	CON(C)C(=O)Nc1ccc(Cl)c(Cl)c1	InChI=1S/C9H10Cl2N2O2/c1-13(15-2)9(14)12-6-3-4-7(10)8(11)5-6/h3-5H,1-2H3,(H,12,14)	XKJMBINCVNINCA-UHFFFAOYSA-N	330-55-2	C9H10Cl2N2O2	3.2	2.52	5.24283e+08	1.22e-08	2.31e-08	5.69e-09
Molinate	CCSC(=O)N1CCCCCC1	InChI=1S/C9H17NOS/c1-2-12-9(11)10-7-5-3-4-6-8-10/h2-8H2,1H3	DEDOPGXGGQYYMW-UHFFFAOYSA-N	2212-67-1	C9H17NOS	3.2	0.76	23591334911	1.22e-06	3.8e-08	1.43e-07
Molinate	CCSC(=O)N1CCCCCC1	InChI=1S/C9H17NOS/c1-2-12-9(11)10-7-5-3-4-6-8-10/h2-8H2,1H3	DEDOPGXGGQYYMW-UHFFFAOYSA-N	2212-67-1	C9H17NOS	3.2	0.8	9682425077	6.1e-07	1.56e-08	5.89e-08
Molinate	CCSC(=O)N1CCCCCC1	InChI=1S/C9H17NOS/c1-2-12-9(11)10-7-5-3-4-6-8-10/h2-8H2,1H3	DEDOPGXGGQYYMW-UHFFFAOYSA-N	2212-67-1	C9H17NOS	3.2	0.75	4883240658	2.44e-07	7.86e-09	2.97e-08
Molinate	CCSC(=O)N1CCCCCC1	InChI=1S/C9H17NOS/c1-2-12-9(11)10-7-5-3-4-6-8-10/h2-8H2,1H3	DEDOPGXGGQYYMW-UHFFFAOYSA-N	2212-67-1	C9H17NOS	3.2	0.74	2361028778	1.22e-07	3.8e-09	1.44e-08
Molinate	CCSC(=O)N1CCCCCC1	InChI=1S/C9H17NOS/c1-2-12-9(11)10-7-5-3-4-6-8-10/h2-8H2,1H3	DEDOPGXGGQYYMW-UHFFFAOYSA-N	2212-67-1	C9H17NOS	3.2	0.81	9.51094e+08	6.1e-08	1.53e-09	5.79e-09
Diphenhydramine	CN(C)CCOC(c1ccccc1)c1ccccc1	InChI=1S/C17H21NO/c1-18(2)13-14-19-17(15-9-5-3-6-10-15)16-11-7-4-8-12-16/h3-12,17H,13-14H2,1-2H3	ZZVUWRFHKOJYTH-UHFFFAOYSA-N	58-73-1	C17H21NO	3.3	3.57	197000000000	8.75e-07	1.06e-09	5.21e-07
Diphenhydramine	CN(C)CCOC(c1ccccc1)c1ccccc1	InChI=1S/C17H21NO/c1-18(2)13-14-19-17(15-9-5-3-6-10-15)16-11-7-4-8-12-16/h3-12,17H,13-14H2,1-2H3	ZZVUWRFHKOJYTH-UHFFFAOYSA-N	58-73-1	C17H21NO	3.3	3.57	83878571663	3.5e-07	4.5e-10	2.22e-07
Diphenhydramine	CN(C)CCOC(c1ccccc1)c1ccccc1	InChI=1S/C17H21NO/c1-18(2)13-14-19-17(15-9-5-3-6-10-15)16-11-7-4-8-12-16/h3-12,17H,13-14H2,1-2H3	ZZVUWRFHKOJYTH-UHFFFAOYSA-N	58-73-1	C17H21NO	3.3	3.51	41061856417	1.75e-07	2.21e-10	1.09e-07
Diphenhydramine	CN(C)CCOC(c1ccccc1)c1ccccc1	InChI=1S/C17H21NO/c1-18(2)13-14-19-17(15-9-5-3-6-10-15)16-11-7-4-8-12-16/h3-12,17H,13-14H2,1-2H3	ZZVUWRFHKOJYTH-UHFFFAOYSA-N	58-73-1	C17H21NO	3.3	3.52	18882347869	8.75e-08	1.01e-10	5e-08
Diphenhydramine	CN(C)CCOC(c1ccccc1)c1ccccc1	InChI=1S/C17H21NO/c1-18(2)13-14-19-17(15-9-5-3-6-10-15)16-11-7-4-8-12-16/h3-12,17H,13-14H2,1-2H3	ZZVUWRFHKOJYTH-UHFFFAOYSA-N	58-73-1	C17H21NO	3.3	3.52	7822205812	3.5e-08	4.2e-11	2.07e-08
Diphenhydramine	CN(C)CCOC(c1ccccc1)c1ccccc1	InChI=1S/C17H21NO/c1-18(2)13-14-19-17(15-9-5-3-6-10-15)16-11-7-4-8-12-16/h3-12,17H,13-14H2,1-2H3	ZZVUWRFHKOJYTH-UHFFFAOYSA-N	58-73-1	C17H21NO	3.3	3.51	2778257492	1.75e-08	1.49e-11	7.35e-09
Naproxen	COc1ccc2cc(ccc2c1)C(C)C(O)=O	InChI=1S/C14H14O3/c1-9(14(15)16)10-3-4-12-8-13(17-2)6-5-11(12)7-10/h3-9H,1-2H3,(H,15,16)	CMWTZPSULFXXJA-UHFFFAOYSA-N	22204-53-1	C14H14O3	3.3	3.4	2437344514	3.5e-07	8.31e-08	4.27e-08
Naproxen	COc1ccc2cc(ccc2c1)C(C)C(O)=O	InChI=1S/C14H14O3/c1-9(14(15)16)10-3-4-12-8-13(17-2)6-5-11(12)7-10/h3-9H,1-2H3,(H,15,16)	CMWTZPSULFXXJA-UHFFFAOYSA-N	22204-53-1	C14H14O3	3.3	3.39	1221596612	1.75e-07	4.17e-08	2.14e-08
Naproxen	COc1ccc2cc(ccc2c1)C(C)C(O)=O	InChI=1S/C14H14O3/c1-9(14(15)16)10-3-4-12-8-13(17-2)6-5-11(12)7-10/h3-9H,1-2H3,(H,15,16)	CMWTZPSULFXXJA-UHFFFAOYSA-N	22204-53-1	C14H14O3	3.3	3.39	6.15853e+08	8.75e-08	2.1e-08	1.08e-08
Naproxen	COc1ccc2cc(ccc2c1)C(C)C(O)=O	InChI=1S/C14H14O3/c1-9(14(15)16)10-3-4-12-8-13(17-2)6-5-11(12)7-10/h3-9H,1-2H3,(H,15,16)	CMWTZPSULFXXJA-UHFFFAOYSA-N	22204-53-1	C14H14O3	3.3	3.38	2.61571e+08	3.5e-08	8.92e-09	4.58e-09
Testosteron	C[C@]12CC[C@H]3[C@@H](CCC4=CC(=O)CC[C@]34C)[C@@H]1CC[C@@H]2O	InChI=1S/C19H28O2/c1-18-9-7-13(20)11-12(18)3-4-14-15-5-6-17(21)19(15,2)10-8-16(14)18/h11,14-17,21H,3-10H2,1-2H3/t14-,15-,16-,17-,18-,19-/m0/s1	MUMGGOZAMZWBJJ-DYKIIFRCSA-N	58-22-0	C19H28O2	3.3	2.91	19447881816	8.75e-08	2.61e-07	4.12e-07
Testosteron	C[C@]12CC[C@H]3[C@@H](CCC4=CC(=O)CC[C@]34C)[C@@H]1CC[C@@H]2O	InChI=1S/C19H28O2/c1-18-9-7-13(20)11-12(18)3-4-14-15-5-6-17(21)19(15,2)10-8-16(14)18/h11,14-17,21H,3-10H2,1-2H3/t14-,15-,16-,17-,18-,19-/m0/s1	MUMGGOZAMZWBJJ-DYKIIFRCSA-N	58-22-0	C19H28O2	3.3	2.9	8533848255	3.5e-08	1.15e-07	1.81e-07
Testosteron	C[C@]12CC[C@H]3[C@@H](CCC4=CC(=O)CC[C@]34C)[C@@H]1CC[C@@H]2O	InChI=1S/C19H28O2/c1-18-9-7-13(20)11-12(18)3-4-14-15-5-6-17(21)19(15,2)10-8-16(14)18/h11,14-17,21H,3-10H2,1-2H3/t14-,15-,16-,17-,18-,19-/m0/s1	MUMGGOZAMZWBJJ-DYKIIFRCSA-N	58-22-0	C19H28O2	3.3	2.86	3979683559	1.75e-08	5.35e-08	8.43e-08
Indomethacin	COc1ccc2n(C(=O)c3ccc(Cl)cc3)c(C)c(CC(O)=O)c2c1	InChI=1S/C19H16ClNO4/c1-11-15(10-18(22)23)16-9-14(25-2)7-8-17(16)21(11)19(24)12-3-5-13(20)6-4-12/h3-9H,10H2,1-2H3,(H,22,23)	CGIGDMFJXJATDK-UHFFFAOYSA-N	53-86-1	C19H16ClNO4	3.53	4.2	12134441147	6.1e-07	1.36e-07	1.71e-07
Indomethacin	COc1ccc2n(C(=O)c3ccc(Cl)cc3)c(C)c(CC(O)=O)c2c1	InChI=1S/C19H16ClNO4/c1-11-15(10-18(22)23)16-9-14(25-2)7-8-17(16)21(11)19(24)12-3-5-13(20)6-4-12/h3-9H,10H2,1-2H3,(H,22,23)	CGIGDMFJXJATDK-UHFFFAOYSA-N	53-86-1	C19H16ClNO4	3.53	4.18	3725766500	2.44e-07	4.16e-08	5.26e-08
Indomethacin	COc1ccc2n(C(=O)c3ccc(Cl)cc3)c(C)c(CC(O)=O)c2c1	InChI=1S/C19H16ClNO4/c1-11-15(10-18(22)23)16-9-14(25-2)7-8-17(16)21(11)19(24)12-3-5-13(20)6-4-12/h3-9H,10H2,1-2H3,(H,22,23)	CGIGDMFJXJATDK-UHFFFAOYSA-N	53-86-1	C19H16ClNO4	3.53	4.15	1774313988	1.22e-07	1.98e-08	2.51e-08
Oxybenzone	COc1ccc(C(=O)c2ccccc2)c(O)c1	InChI=1S/C14H12O3/c1-17-11-7-8-12(13(15)9-11)14(16)10-5-3-2-4-6-10/h2-9,15H,1H3	DXGLGDHPHMLXJC-UHFFFAOYSA-N	131-57-7	C14H12O3	3.6	1.33	14617418318	8.75e-08	4.45e-07	1.54e-07
Oxybenzone	COc1ccc(C(=O)c2ccccc2)c(O)c1	InChI=1S/C14H12O3/c1-17-11-7-8-12(13(15)9-11)14(16)10-5-3-2-4-6-10/h2-9,15H,1H3	DXGLGDHPHMLXJC-UHFFFAOYSA-N	131-57-7	C14H12O3	3.6	1.32	6568216893	3.5e-08	2e-07	6.92e-08
Oxybenzone	COc1ccc(C(=O)c2ccccc2)c(O)c1	InChI=1S/C14H12O3/c1-17-11-7-8-12(13(15)9-11)14(16)10-5-3-2-4-6-10/h2-9,15H,1H3	DXGLGDHPHMLXJC-UHFFFAOYSA-N	131-57-7	C14H12O3	3.6	1.3	3035824747	1.75e-08	9.25e-08	3.2e-08
Picoxystrobin	COC=C(C(=O)OC)c1ccccc1COc1cccc(n1)C(F)(F)F	InChI=1S/C18H16F3NO4/c1-24-11-14(17(23)25-2)13-7-4-3-6-12(13)10-26-16-9-5-8-15(22-16)18(19,20)21/h3-9,11H,10H2,1-2H3	IBSNKSODLGJUMQ-UHFFFAOYSA-N	117428-22-5	C18H16F3NO4	3.6	1.56	86388905646	3.5e-07	1.52e-07	7.15e-06
Picoxystrobin	COC=C(C(=O)OC)c1ccccc1COc1cccc(n1)C(F)(F)F	InChI=1S/C18H16F3NO4/c1-24-11-14(17(23)25-2)13-7-4-3-6-12(13)10-26-16-9-5-8-15(22-16)18(19,20)21/h3-9,11H,10H2,1-2H3	IBSNKSODLGJUMQ-UHFFFAOYSA-N	117428-22-5	C18H16F3NO4	3.6	1.53	39450476553	1.75e-07	6.93e-08	3.26e-06
Picoxystrobin	COC=C(C(=O)OC)c1ccccc1COc1cccc(n1)C(F)(F)F	InChI=1S/C18H16F3NO4/c1-24-11-14(17(23)25-2)13-7-4-3-6-12(13)10-26-16-9-5-8-15(22-16)18(19,20)21/h3-9,11H,10H2,1-2H3	IBSNKSODLGJUMQ-UHFFFAOYSA-N	117428-22-5	C18H16F3NO4	3.6	1.53	22816109026	8.75e-08	4.01e-08	1.89e-06
Picoxystrobin	COC=C(C(=O)OC)c1ccccc1COc1cccc(n1)C(F)(F)F	InChI=1S/C18H16F3NO4/c1-24-11-14(17(23)25-2)13-7-4-3-6-12(13)10-26-16-9-5-8-15(22-16)18(19,20)21/h3-9,11H,10H2,1-2H3	IBSNKSODLGJUMQ-UHFFFAOYSA-N	117428-22-5	C18H16F3NO4	3.6	1.49	9866650095	3.5e-08	1.73e-08	8.16e-07
Picoxystrobin	COC=C(C(=O)OC)c1ccccc1COc1cccc(n1)C(F)(F)F	InChI=1S/C18H16F3NO4/c1-24-11-14(17(23)25-2)13-7-4-3-6-12(13)10-26-16-9-5-8-15(22-16)18(19,20)21/h3-9,11H,10H2,1-2H3	IBSNKSODLGJUMQ-UHFFFAOYSA-N	117428-22-5	C18H16F3NO4	3.6	1.45	4909916518	1.75e-08	8.62e-09	4.06e-07
Valsartan	CCCCC(=O)N(Cc1ccc(cc1)-c1ccccc1-c1nn[nH]n1)C(C(C)C)C(O)=O	InChI=1S/C24H29N5O3/c1-4-5-10-21(30)29(22(16(2)3)24(31)32)15-17-11-13-18(14-12-17)19-8-6-7-9-20(19)23-25-27-28-26-23/h6-9,11-14,16,22H,4-5,10,15H2,1-3H3,(H,31,32)(H,25,26,27,28)	ACWBQPMHZXGDFX-UHFFFAOYSA-N	137862-53-4	C24H29N5O3	3.65	6.71	104000000000	1.75e-06	1.59e-07	1.07e-06
Valsartan	CCCCC(=O)N(Cc1ccc(cc1)-c1ccccc1-c1nn[nH]n1)C(C(C)C)C(O)=O	InChI=1S/C24H29N5O3/c1-4-5-10-21(30)29(22(16(2)3)24(31)32)15-17-11-13-18(14-12-17)19-8-6-7-9-20(19)23-25-27-28-26-23/h6-9,11-14,16,22H,4-5,10,15H2,1-3H3,(H,31,32)(H,25,26,27,28)	ACWBQPMHZXGDFX-UHFFFAOYSA-N	137862-53-4	C24H29N5O3	3.65	6.71	52837623720	8.75e-07	8.1e-08	5.45e-07
Valsartan	CCCCC(=O)N(Cc1ccc(cc1)-c1ccccc1-c1nn[nH]n1)C(C(C)C)C(O)=O	InChI=1S/C24H29N5O3/c1-4-5-10-21(30)29(22(16(2)3)24(31)32)15-17-11-13-18(14-12-17)19-8-6-7-9-20(19)23-25-27-28-26-23/h6-9,11-14,16,22H,4-5,10,15H2,1-3H3,(H,31,32)(H,25,26,27,28)	ACWBQPMHZXGDFX-UHFFFAOYSA-N	137862-53-4	C24H29N5O3	3.65	6.7	21308505862	3.5e-07	3.27e-08	2.2e-07
Valsartan	CCCCC(=O)N(Cc1ccc(cc1)-c1ccccc1-c1nn[nH]n1)C(C(C)C)C(O)=O	InChI=1S/C24H29N5O3/c1-4-5-10-21(30)29(22(16(2)3)24(31)32)15-17-11-13-18(14-12-17)19-8-6-7-9-20(19)23-25-27-28-26-23/h6-9,11-14,16,22H,4-5,10,15H2,1-3H3,(H,31,32)(H,25,26,27,28)	ACWBQPMHZXGDFX-UHFFFAOYSA-N	137862-53-4	C24H29N5O3	3.65	6.69	10068743820	1.75e-07	1.54e-08	1.04e-07
Valsartan	CCCCC(=O)N(Cc1ccc(cc1)-c1ccccc1-c1nn[nH]n1)C(C(C)C)C(O)=O	InChI=1S/C24H29N5O3/c1-4-5-10-21(30)29(22(16(2)3)24(31)32)15-17-11-13-18(14-12-17)19-8-6-7-9-20(19)23-25-27-28-26-23/h6-9,11-14,16,22H,4-5,10,15H2,1-3H3,(H,31,32)(H,25,26,27,28)	ACWBQPMHZXGDFX-UHFFFAOYSA-N	137862-53-4	C24H29N5O3	3.65	6.69	4858182027	8.75e-08	7.45e-09	5.01e-08
Valsartan	CCCCC(=O)N(Cc1ccc(cc1)-c1ccccc1-c1nn[nH]n1)C(C(C)C)C(O)=O	InChI=1S/C24H29N5O3/c1-4-5-10-21(30)29(22(16(2)3)24(31)32)15-17-11-13-18(14-12-17)19-8-6-7-9-20(19)23-25-27-28-26-23/h6-9,11-14,16,22H,4-5,10,15H2,1-3H3,(H,31,32)(H,25,26,27,28)	ACWBQPMHZXGDFX-UHFFFAOYSA-N	137862-53-4	C24H29N5O3	3.65	6.67	1875158522	3.5e-08	2.88e-09	1.93e-08
Valsartan	CCCCC(=O)N(Cc1ccc(cc1)-c1ccccc1-c1nn[nH]n1)C(C(C)C)C(O)=O	InChI=1S/C24H29N5O3/c1-4-5-10-21(30)29(22(16(2)3)24(31)32)15-17-11-13-18(14-12-17)19-8-6-7-9-20(19)23-25-27-28-26-23/h6-9,11-14,16,22H,4-5,10,15H2,1-3H3,(H,31,32)(H,25,26,27,28)	ACWBQPMHZXGDFX-UHFFFAOYSA-N	137862-53-4	C24H29N5O3	3.65	6.67	5.00251e+08	1.75e-08	7.67e-10	5.16e-09
Metconazol	CC1(C)CCC(Cc2ccc(Cl)cc2)C1(O)Cn1cncn1	InChI=1S/C17H22ClN3O/c1-16(2)8-7-14(9-13-3-5-15(18)6-4-13)17(16,22)10-21-12-19-11-20-21/h3-6,11-12,14,22H,7-10H2,1-2H3	XWPZUHJBOLQNMN-UHFFFAOYSA-N	125116-23-6	C17H22ClN3O	3.7	2.84	19246530526	6.1e-08	7.1e-10	2.53e-07
Metconazol	CC1(C)CCC(Cc2ccc(Cl)cc2)C1(O)Cn1cncn1	InChI=1S/C17H22ClN3O/c1-16(2)8-7-14(9-13-3-5-15(18)6-4-13)17(16,22)10-21-12-19-11-20-21/h3-6,11-12,14,22H,7-10H2,1-2H3	XWPZUHJBOLQNMN-UHFFFAOYSA-N	125116-23-6	C17H22ClN3O	3.7	2.83	8592297855	2.44e-08	3.17e-10	1.13e-07
Metconazol	CC1(C)CCC(Cc2ccc(Cl)cc2)C1(O)Cn1cncn1	InChI=1S/C17H22ClN3O/c1-16(2)8-7-14(9-13-3-5-15(18)6-4-13)17(16,22)10-21-12-19-11-20-21/h3-6,11-12,14,22H,7-10H2,1-2H3	XWPZUHJBOLQNMN-UHFFFAOYSA-N	125116-23-6	C17H22ClN3O	3.7	2.81	3932029823	1.22e-08	1.45e-10	5.17e-08
Diazinon	CCOP(=S)(OCC)Oc1cc(C)nc(n1)C(C)C	InChI=1S/C12H21N2O3PS/c1-6-15-18(19,16-7-2)17-11-8-10(5)13-12(14-11)9(3)4/h8-9H,6-7H2,1-5H3	FHIVAFMUCKRCQO-UHFFFAOYSA-N	333-41-5	C12H21N2O3PS	3.8	0.74	8983549256	1.75e-07	3.53e-10	2.61e-08
Diazinon	CCOP(=S)(OCC)Oc1cc(C)nc(n1)C(C)C	InChI=1S/C12H21N2O3PS/c1-6-15-18(19,16-7-2)17-11-8-10(5)13-12(14-11)9(3)4/h8-9H,6-7H2,1-5H3	FHIVAFMUCKRCQO-UHFFFAOYSA-N	333-41-5	C12H21N2O3PS	3.8	0.74	3243149197	8.75e-08	1.27e-10	9.41e-09
Diazinon	CCOP(=S)(OCC)Oc1cc(C)nc(n1)C(C)C	InChI=1S/C12H21N2O3PS/c1-6-15-18(19,16-7-2)17-11-8-10(5)13-12(14-11)9(3)4/h8-9H,6-7H2,1-5H3	FHIVAFMUCKRCQO-UHFFFAOYSA-N	333-41-5	C12H21N2O3PS	3.8	0.7	1983023591	3.5e-08	7.8e-11	5.75e-09
Diazinon	CCOP(=S)(OCC)Oc1cc(C)nc(n1)C(C)C	InChI=1S/C12H21N2O3PS/c1-6-15-18(19,16-7-2)17-11-8-10(5)13-12(14-11)9(3)4/h8-9H,6-7H2,1-5H3	FHIVAFMUCKRCQO-UHFFFAOYSA-N	333-41-5	C12H21N2O3PS	3.8	0.69	5.48426e+08	1.75e-08	2.16e-11	1.59e-09
17-Alpha-Ethinylestradiol	C[C@]12CC[C@H]3[C@@H](CCc4cc(O)ccc34)[C@@H]1CC[C@@]2(O)C#C	InChI=1S/C20H24O2/c1-3-20(22)11-9-18-17-6-4-13-12-14(21)5-7-15(13)16(17)8-10-19(18,20)2/h1,5,7,12,16-18,21-22H,4,6,8-11H2,2H3/t16-,17-,18+,19+,20+/m1/s1	BFPYWIDHMRZLRN-SLHNCBLASA-N	57-63-6	C20H24O2	3.9	3.16	5984270253	3.5e-07	1.29e-08	4.94e-08
17-Alpha-Ethinylestradiol	C[C@]12CC[C@H]3[C@@H](CCc4cc(O)ccc34)[C@@H]1CC[C@@]2(O)C#C	InChI=1S/C20H24O2/c1-3-20(22)11-9-18-17-6-4-13-12-14(21)5-7-15(13)16(17)8-10-19(18,20)2/h1,5,7,12,16-18,21-22H,4,6,8-11H2,2H3/t16-,17-,18+,19+,20+/m1/s1	BFPYWIDHMRZLRN-SLHNCBLASA-N	57-63-6	C20H24O2	3.9	3.16	2781754920	1.75e-07	5.99e-09	2.3e-08
17-Alpha-Ethinylestradiol	C[C@]12CC[C@H]3[C@@H](CCc4cc(O)ccc34)[C@@H]1CC[C@@]2(O)C#C	InChI=1S/C20H24O2/c1-3-20(22)11-9-18-17-6-4-13-12-14(21)5-7-15(13)16(17)8-10-19(18,20)2/h1,5,7,12,16-18,21-22H,4,6,8-11H2,2H3/t16-,17-,18+,19+,20+/m1/s1	BFPYWIDHMRZLRN-SLHNCBLASA-N	57-63-6	C20H24O2	3.9	3.15	1618668852	8.75e-08	3.48e-09	1.34e-08
17-Alpha-Ethinylestradiol	C[C@]12CC[C@H]3[C@@H](CCc4cc(O)ccc34)[C@@H]1CC[C@@]2(O)C#C	InChI=1S/C20H24O2/c1-3-20(22)11-9-18-17-6-4-13-12-14(21)5-7-15(13)16(17)8-10-19(18,20)2/h1,5,7,12,16-18,21-22H,4,6,8-11H2,2H3/t16-,17-,18+,19+,20+/m1/s1	BFPYWIDHMRZLRN-SLHNCBLASA-N	57-63-6	C20H24O2	3.9	3.15	512444163	3.5e-08	1.1e-09	4.23e-09
Methyl cedryl ketone	CC1CCC2C(C)(C)C3CC12CC(C(C)=O)=C3C	InChI=1S/C17H26O/c1-10-6-7-15-16(4,5)14-9-17(10,15)8-13(11(14)2)12(3)18/h10,14-15H,6-9H2,1-5H3	YBUIAJZFOGJGLJ-UHFFFAOYSA-N	32388-55-9	C17H26O	4	0.67	17580178823	1.22e-06	1.69e-07	8.59e-08
Methyl cedryl ketone	CC1CCC2C(C)(C)C3CC12CC(C(C)=O)=C3C	InChI=1S/C17H26O/c1-10-6-7-15-16(4,5)14-9-17(10,15)8-13(11(14)2)12(3)18/h10,14-15H,6-9H2,1-5H3	YBUIAJZFOGJGLJ-UHFFFAOYSA-N	32388-55-9	C17H26O	4	0.67	8742263942	6.1e-07	8.39e-08	4.27e-08
Methyl cedryl ketone	CC1CCC2C(C)(C)C3CC12CC(C(C)=O)=C3C	InChI=1S/C17H26O/c1-10-6-7-15-16(4,5)14-9-17(10,15)8-13(11(14)2)12(3)18/h10,14-15H,6-9H2,1-5H3	YBUIAJZFOGJGLJ-UHFFFAOYSA-N	32388-55-9	C17H26O	4	0.67	3799191343	2.44e-07	3.65e-08	1.86e-08
Methyl cedryl ketone	CC1CCC2C(C)(C)C3CC12CC(C(C)=O)=C3C	InChI=1S/C17H26O/c1-10-6-7-15-16(4,5)14-9-17(10,15)8-13(11(14)2)12(3)18/h10,14-15H,6-9H2,1-5H3	YBUIAJZFOGJGLJ-UHFFFAOYSA-N	32388-55-9	C17H26O	4	0.67	1747388762	1.22e-07	1.68e-08	8.54e-09
Fluoxetine	CNCCC(Oc1ccc(cc1)C(F)(F)F)c1ccccc1	InChI=1S/C17H18F3NO/c1-21-12-11-16(13-5-3-2-4-6-13)22-15-9-7-14(8-10-15)17(18,19)20/h2-10,16,21H,11-12H2,1H3	RTHCYVBBDHJXIQ-UHFFFAOYSA-N	54910-89-3	C17H18F3NO	4.17	4.09	18393512741	1.75e-07	2.07e-09	1.19e-06
Fluoxetine	CNCCC(Oc1ccc(cc1)C(F)(F)F)c1ccccc1	InChI=1S/C17H18F3NO/c1-21-12-11-16(13-5-3-2-4-6-13)22-15-9-7-14(8-10-15)17(18,19)20/h2-10,16,21H,11-12H2,1H3	RTHCYVBBDHJXIQ-UHFFFAOYSA-N	54910-89-3	C17H18F3NO	4.17	4.09	9605581062	8.75e-08	1.08e-09	6.19e-07
Fluoxetine	CNCCC(Oc1ccc(cc1)C(F)(F)F)c1ccccc1	InChI=1S/C17H18F3NO/c1-21-12-11-16(13-5-3-2-4-6-13)22-15-9-7-14(8-10-15)17(18,19)20/h2-10,16,21H,11-12H2,1H3	RTHCYVBBDHJXIQ-UHFFFAOYSA-N	54910-89-3	C17H18F3NO	4.17	4.09	4058853456	3.5e-08	4.56e-10	2.62e-07
Fluoxetine	CNCCC(Oc1ccc(cc1)C(F)(F)F)c1ccccc1	InChI=1S/C17H18F3NO/c1-21-12-11-16(13-5-3-2-4-6-13)22-15-9-7-14(8-10-15)17(18,19)20/h2-10,16,21H,11-12H2,1H3	RTHCYVBBDHJXIQ-UHFFFAOYSA-N	54910-89-3	C17H18F3NO	4.17	4.08	1661785887	1.75e-08	1.87e-10	1.07e-07
Haloxyfop	CC(Oc1ccc(Oc2ncc(cc2Cl)C(F)(F)F)cc1)C(O)=O	InChI=1S/C15H11ClF3NO4/c1-8(14(21)22)23-10-2-4-11(5-3-10)24-13-12(16)6-9(7-20-13)15(17,18)19/h2-8H,1H3,(H,21,22)	GOCUAJYOYBLQRH-UHFFFAOYSA-N	95977-29-0	C15H11ClF3NO4	4.2	4.54	5718936498	1.22e-06	3.23e-07	1.47e-07
Haloxyfop	CC(Oc1ccc(Oc2ncc(cc2Cl)C(F)(F)F)cc1)C(O)=O	InChI=1S/C15H11ClF3NO4/c1-8(14(21)22)23-10-2-4-11(5-3-10)24-13-12(16)6-9(7-20-13)15(17,18)19/h2-8H,1H3,(H,21,22)	GOCUAJYOYBLQRH-UHFFFAOYSA-N	95977-29-0	C15H11ClF3NO4	4.2	4.55	3191180496	6.1e-07	1.8e-07	8.18e-08
Haloxyfop	CC(Oc1ccc(Oc2ncc(cc2Cl)C(F)(F)F)cc1)C(O)=O	InChI=1S/C15H11ClF3NO4/c1-8(14(21)22)23-10-2-4-11(5-3-10)24-13-12(16)6-9(7-20-13)15(17,18)19/h2-8H,1H3,(H,21,22)	GOCUAJYOYBLQRH-UHFFFAOYSA-N	95977-29-0	C15H11ClF3NO4	4.2	4.54	1371291416	2.44e-07	7.74e-08	3.51e-08
Diclofenac	OC(=O)Cc1ccccc1Nc1c(Cl)cccc1Cl	InChI=1S/C14H11Cl2NO2/c15-10-5-3-6-11(16)14(10)17-12-7-2-1-4-9(12)8-13(18)19/h1-7,17H,8H2,(H,18,19)	DCOPUUMXTXDBNB-UHFFFAOYSA-N	15307-86-5	C14H11Cl2NO2	4.26	5.13	9081887905	1.75e-06	2.08e-06	3.81e-07
Diclofenac	OC(=O)Cc1ccccc1Nc1c(Cl)cccc1Cl	InChI=1S/C14H11Cl2NO2/c15-10-5-3-6-11(16)14(10)17-12-7-2-1-4-9(12)8-13(18)19/h1-7,17H,8H2,(H,18,19)	DCOPUUMXTXDBNB-UHFFFAOYSA-N	15307-86-5	C14H11Cl2NO2	4.26	5.13	4634383002	8.75e-07	1.06e-06	1.94e-07
Diclofenac	OC(=O)Cc1ccccc1Nc1c(Cl)cccc1Cl	InChI=1S/C14H11Cl2NO2/c15-10-5-3-6-11(16)14(10)17-12-7-2-1-4-9(12)8-13(18)19/h1-7,17H,8H2,(H,18,19)	DCOPUUMXTXDBNB-UHFFFAOYSA-N	15307-86-5	C14H11Cl2NO2	4.26	5.11	1299455518	3.5e-07	2.97e-07	5.45e-08
TDCPP	ClCC(CCl)OP(=O)(OC(CCl)CCl)OC(CCl)CCl	InChI=1S/C9H15Cl6O4P/c10-1-7(2-11)17-20(16,18-8(3-12)4-13)19-9(5-14)6-15/h7-9H,1-6H2	ASLWPAWFJZFCKF-UHFFFAOYSA-N	13674-87-8	C9H15Cl6O4P	4.28	1.72	31212908042	8.75e-08	2.27e-07	4.43e-08
TDCPP	ClCC(CCl)OP(=O)(OC(CCl)CCl)OC(CCl)CCl	InChI=1S/C9H15Cl6O4P/c10-1-7(2-11)17-20(16,18-8(3-12)4-13)19-9(5-14)6-15/h7-9H,1-6H2	ASLWPAWFJZFCKF-UHFFFAOYSA-N	13674-87-8	C9H15Cl6O4P	4.28	1.69	14057072870	3.5e-08	1.02e-07	2e-08
TDCPP	ClCC(CCl)OP(=O)(OC(CCl)CCl)OC(CCl)CCl	InChI=1S/C9H15Cl6O4P/c10-1-7(2-11)17-20(16,18-8(3-12)4-13)19-9(5-14)6-15/h7-9H,1-6H2	ASLWPAWFJZFCKF-UHFFFAOYSA-N	13674-87-8	C9H15Cl6O4P	4.28	1.63	7156988047	1.75e-08	5.2e-08	1.02e-08
Fenoxycarb	CCOC(=O)NCCOc1ccc(Oc2ccccc2)cc1	InChI=1S/C17H19NO4/c1-2-20-17(19)18-12-13-21-14-8-10-16(11-9-14)22-15-6-4-3-5-7-15/h3-11H,2,12-13H2,1H3,(H,18,19)	HJUFTIJOISQSKQ-UHFFFAOYSA-N	79127-80-3	C17H19NO4	4.3	1.79	46690673148	8.75e-08	8.03e-07	2.49e-07
Fenoxycarb	CCOC(=O)NCCOc1ccc(Oc2ccccc2)cc1	InChI=1S/C17H19NO4/c1-2-20-17(19)18-12-13-21-14-8-10-16(11-9-14)22-15-6-4-3-5-7-15/h3-11H,2,12-13H2,1H3,(H,18,19)	HJUFTIJOISQSKQ-UHFFFAOYSA-N	79127-80-3	C17H19NO4	4.3	1.76	20600792887	3.5e-08	3.54e-07	1.1e-07
Fenoxycarb	CCOC(=O)NCCOc1ccc(Oc2ccccc2)cc1	InChI=1S/C17H19NO4/c1-2-20-17(19)18-12-13-21-14-8-10-16(11-9-14)22-15-6-4-3-5-7-15/h3-11H,2,12-13H2,1H3,(H,18,19)	HJUFTIJOISQSKQ-UHFFFAOYSA-N	79127-80-3	C17H19NO4	4.3	1.69	9459947164	1.75e-08	1.63e-07	5.04e-08
Candesartan	CCOc1nc2cccc(C(O)=O)c2n1Cc1ccc(cc1)-c1ccccc1-c1nnn[nH]1	InChI=1S/C24H20N6O3/c1-2-33-24-25-20-9-5-8-19(23(31)32)21(20)30(24)14-15-10-12-16(13-11-15)17-6-3-4-7-18(17)22-26-28-29-27-22/h3-13H,2,14H2,1H3,(H,31,32)(H,26,27,28,29)	HTQMVQVXFRQIKW-UHFFFAOYSA-N	139481-59-7	C24H20N6O3	4.41	8.09	148000000000	1.75e-06	3.41e-07	1.31e-06
Candesartan	CCOc1nc2cccc(C(O)=O)c2n1Cc1ccc(cc1)-c1ccccc1-c1nnn[nH]1	InChI=1S/C24H20N6O3/c1-2-33-24-25-20-9-5-8-19(23(31)32)21(20)30(24)14-15-10-12-16(13-11-15)17-6-3-4-7-18(17)22-26-28-29-27-22/h3-13H,2,14H2,1H3,(H,31,32)(H,26,27,28,29)	HTQMVQVXFRQIKW-UHFFFAOYSA-N	139481-59-7	C24H20N6O3	4.41	8.09	78831307751	8.75e-07	1.82e-07	6.96e-07
Candesartan	CCOc1nc2cccc(C(O)=O)c2n1Cc1ccc(cc1)-c1ccccc1-c1nnn[nH]1	InChI=1S/C24H20N6O3/c1-2-33-24-25-20-9-5-8-19(23(31)32)21(20)30(24)14-15-10-12-16(13-11-15)17-6-3-4-7-18(17)22-26-28-29-27-22/h3-13H,2,14H2,1H3,(H,31,32)(H,26,27,28,29)	HTQMVQVXFRQIKW-UHFFFAOYSA-N	139481-59-7	C24H20N6O3	4.41	8.08	31214181769	3.5e-07	7.19e-08	2.76e-07
Candesartan	CCOc1nc2cccc(C(O)=O)c2n1Cc1ccc(cc1)-c1ccccc1-c1nnn[nH]1	InChI=1S/C24H20N6O3/c1-2-33-24-25-20-9-5-8-19(23(31)32)21(20)30(24)14-15-10-12-16(13-11-15)17-6-3-4-7-18(17)22-26-28-29-27-22/h3-13H,2,14H2,1H3,(H,31,32)(H,26,27,28,29)	HTQMVQVXFRQIKW-UHFFFAOYSA-N	139481-59-7	C24H20N6O3	4.41	8.06	14345373209	1.75e-07	3.31e-08	1.27e-07
Candesartan	CCOc1nc2cccc(C(O)=O)c2n1Cc1ccc(cc1)-c1ccccc1-c1nnn[nH]1	InChI=1S/C24H20N6O3/c1-2-33-24-25-20-9-5-8-19(23(31)32)21(20)30(24)14-15-10-12-16(13-11-15)17-6-3-4-7-18(17)22-26-28-29-27-22/h3-13H,2,14H2,1H3,(H,31,32)(H,26,27,28,29)	HTQMVQVXFRQIKW-UHFFFAOYSA-N	139481-59-7	C24H20N6O3	4.41	8.06	7107528431	8.75e-08	1.64e-08	6.28e-08
Candesartan	CCOc1nc2cccc(C(O)=O)c2n1Cc1ccc(cc1)-c1ccccc1-c1nnn[nH]1	InChI=1S/C24H20N6O3/c1-2-33-24-25-20-9-5-8-19(23(31)32)21(20)30(24)14-15-10-12-16(13-11-15)17-6-3-4-7-18(17)22-26-28-29-27-22/h3-13H,2,14H2,1H3,(H,31,32)(H,26,27,28,29)	HTQMVQVXFRQIKW-UHFFFAOYSA-N	139481-59-7	C24H20N6O3	4.41	8.05	2848902172	3.5e-08	6.57e-09	2.52e-08
Candesartan	CCOc1nc2cccc(C(O)=O)c2n1Cc1ccc(cc1)-c1ccccc1-c1nnn[nH]1	InChI=1S/C24H20N6O3/c1-2-33-24-25-20-9-5-8-19(23(31)32)21(20)30(24)14-15-10-12-16(13-11-15)17-6-3-4-7-18(17)22-26-28-29-27-22/h3-13H,2,14H2,1H3,(H,31,32)(H,26,27,28,29)	HTQMVQVXFRQIKW-UHFFFAOYSA-N	139481-59-7	C24H20N6O3	4.41	8.02	9.05144e+08	1.75e-08	2.09e-09	7.99e-09
Pyraclostrobin	CON(C(=O)OC)c1ccccc1COc1ccn(n1)-c1ccc(Cl)cc1	InChI=1S/C19H18ClN3O4/c1-25-19(24)23(26-2)17-6-4-3-5-14(17)13-27-18-11-12-22(21-18)16-9-7-15(20)8-10-16/h3-12H,13H2,1-2H3	HZRSNVGNWUDEFX-UHFFFAOYSA-N	175013-18-0	C19H18ClN3O4	4.7	2.57	190000000000	3.5e-07	3.73e-08	6.56e-07
Pyraclostrobin	CON(C(=O)OC)c1ccccc1COc1ccn(n1)-c1ccc(Cl)cc1	InChI=1S/C19H18ClN3O4/c1-25-19(24)23(26-2)17-6-4-3-5-14(17)13-27-18-11-12-22(21-18)16-9-7-15(20)8-10-16/h3-12H,13H2,1-2H3	HZRSNVGNWUDEFX-UHFFFAOYSA-N	175013-18-0	C19H18ClN3O4	4.7	2.55	82843052339	1.75e-07	1.63e-08	2.86e-07
Pyraclostrobin	CON(C(=O)OC)c1ccccc1COc1ccn(n1)-c1ccc(Cl)cc1	InChI=1S/C19H18ClN3O4/c1-25-19(24)23(26-2)17-6-4-3-5-14(17)13-27-18-11-12-22(21-18)16-9-7-15(20)8-10-16/h3-12H,13H2,1-2H3	HZRSNVGNWUDEFX-UHFFFAOYSA-N	175013-18-0	C19H18ClN3O4	4.7	2.53	47672080848	8.75e-08	9.36e-09	1.64e-07
Pyraclostrobin	CON(C(=O)OC)c1ccccc1COc1ccn(n1)-c1ccc(Cl)cc1	InChI=1S/C19H18ClN3O4/c1-25-19(24)23(26-2)17-6-4-3-5-14(17)13-27-18-11-12-22(21-18)16-9-7-15(20)8-10-16/h3-12H,13H2,1-2H3	HZRSNVGNWUDEFX-UHFFFAOYSA-N	175013-18-0	C19H18ClN3O4	4.7	2.52	19975204507	3.5e-08	3.92e-09	6.89e-08
Pyraclostrobin	CON(C(=O)OC)c1ccccc1COc1ccn(n1)-c1ccc(Cl)cc1	InChI=1S/C19H18ClN3O4/c1-25-19(24)23(26-2)17-6-4-3-5-14(17)13-27-18-11-12-22(21-18)16-9-7-15(20)8-10-16/h3-12H,13H2,1-2H3	HZRSNVGNWUDEFX-UHFFFAOYSA-N	175013-18-0	C19H18ClN3O4	4.7	2.49	11578330462	1.75e-08	2.27e-09	3.99e-08
Amitriptyline	CN(C)CCC=C1c2ccccc2CCc2ccccc12	InChI=1S/C20H23N/c1-21(2)15-7-12-20-18-10-5-3-8-16(18)13-14-17-9-4-6-11-19(17)20/h3-6,8-12H,7,13-15H2,1-2H3	KRMDCWKBEZIMAB-UHFFFAOYSA-N	50-48-6	C20H23N	4.81	3.6	159000000000	3.5e-07	2.24e-10	1.76e-06
Amitriptyline	CN(C)CCC=C1c2ccccc2CCc2ccccc12	InChI=1S/C20H23N/c1-21(2)15-7-12-20-18-10-5-3-8-16(18)13-14-17-9-4-6-11-19(17)20/h3-6,8-12H,7,13-15H2,1-2H3	KRMDCWKBEZIMAB-UHFFFAOYSA-N	50-48-6	C20H23N	4.81	3.56	76336978154	1.75e-07	1.08e-10	8.43e-07
Amitriptyline	CN(C)CCC=C1c2ccccc2CCc2ccccc12	InChI=1S/C20H23N/c1-21(2)15-7-12-20-18-10-5-3-8-16(18)13-14-17-9-4-6-11-19(17)20/h3-6,8-12H,7,13-15H2,1-2H3	KRMDCWKBEZIMAB-UHFFFAOYSA-N	50-48-6	C20H23N	4.81	3.56	32295689198	8.75e-08	4.55e-11	3.57e-07
Amitriptyline	CN(C)CCC=C1c2ccccc2CCc2ccccc12	InChI=1S/C20H23N/c1-21(2)15-7-12-20-18-10-5-3-8-16(18)13-14-17-9-4-6-11-19(17)20/h3-6,8-12H,7,13-15H2,1-2H3	KRMDCWKBEZIMAB-UHFFFAOYSA-N	50-48-6	C20H23N	4.81	3.58	14350367060	3.5e-08	2.02e-11	1.58e-07
Quinoxyfen	Fc1ccc(Oc2ccnc3cc(Cl)cc(Cl)c23)cc1	InChI=1S/C15H8Cl2FNO/c16-9-7-12(17)15-13(8-9)19-6-5-14(15)20-11-3-1-10(18)2-4-11/h1-8H	WRPIRSINYZBGPK-UHFFFAOYSA-N	124495-18-7	C15H8Cl2FNO	4.98	1.33	165000000000	1.75e-07	7.68e-08	1.22e-06
Quinoxyfen	Fc1ccc(Oc2ccnc3cc(Cl)cc(Cl)c23)cc1	InChI=1S/C15H8Cl2FNO/c16-9-7-12(17)15-13(8-9)19-6-5-14(15)20-11-3-1-10(18)2-4-11/h1-8H	WRPIRSINYZBGPK-UHFFFAOYSA-N	124495-18-7	C15H8Cl2FNO	4.98	1.33	85236624381	8.75e-08	3.96e-08	6.32e-07
Quinoxyfen	Fc1ccc(Oc2ccnc3cc(Cl)cc(Cl)c23)cc1	InChI=1S/C15H8Cl2FNO/c16-9-7-12(17)15-13(8-9)19-6-5-14(15)20-11-3-1-10(18)2-4-11/h1-8H	WRPIRSINYZBGPK-UHFFFAOYSA-N	124495-18-7	C15H8Cl2FNO	4.98	1.32	37660638930	3.5e-08	1.75e-08	2.79e-07
Quinoxyfen	Fc1ccc(Oc2ccnc3cc(Cl)cc(Cl)c23)cc1	InChI=1S/C15H8Cl2FNO/c16-9-7-12(17)15-13(8-9)19-6-5-14(15)20-11-3-1-10(18)2-4-11/h1-8H	WRPIRSINYZBGPK-UHFFFAOYSA-N	124495-18-7	C15H8Cl2FNO	4.98	1.3	17275015755	1.75e-08	8.04e-09	1.28e-07
Bis(2-ethylhexyl)amine	CCCCC(CC)CNCC(CC)CCCC	InChI=1S/C16H35N/c1-5-9-11-15(7-3)13-17-14-16(8-4)12-10-6-2/h15-17H,5-14H2,1-4H3	SAIKULLUBZKPDA-UHFFFAOYSA-N	106-20-7	C16H35N	5.85	2.74	172000000000	1.75e-07	3.43e-09	7.05e-07
Bis(2-ethylhexyl)amine	CCCCC(CC)CNCC(CC)CCCC	InChI=1S/C16H35N/c1-5-9-11-15(7-3)13-17-14-16(8-4)12-10-6-2/h15-17H,5-14H2,1-4H3	SAIKULLUBZKPDA-UHFFFAOYSA-N	106-20-7	C16H35N	5.85	2.69	82976473966	8.75e-08	1.66e-09	3.4e-07
Bis(2-ethylhexyl)amine	CCCCC(CC)CNCC(CC)CCCC	InChI=1S/C16H35N/c1-5-9-11-15(7-3)13-17-14-16(8-4)12-10-6-2/h15-17H,5-14H2,1-4H3	SAIKULLUBZKPDA-UHFFFAOYSA-N	106-20-7	C16H35N	5.85	2.73	30563133126	3.5e-08	6.1e-10	1.25e-07
Bis(2-ethylhexyl)amine	CCCCC(CC)CNCC(CC)CCCC	InChI=1S/C16H35N/c1-5-9-11-15(7-3)13-17-14-16(8-4)12-10-6-2/h15-17H,5-14H2,1-4H3	SAIKULLUBZKPDA-UHFFFAOYSA-N	106-20-7	C16H35N	5.85	2.67	14115450582	1.75e-08	2.82e-10	5.78e-08
